# Supplementary material for: Global diversity and biogeography of potential phytopathogenic fungi in a changing world
Source: Nat Commun. 2023 Oct 14;14:6482. doi: 10.1038/s41467-023-42142-4 (PMC10576792; doi:10.1038/s41467-023-42142-4)
Supplement: Supplementary file 3 — Supplementary Data 1 [file 41467_2023_42142_MOESM3_ESM.xlsx]

## Sheet: Sheet1
Top ten abundant and frequent (relative) potential phytopathogenic fungal genera in different continents/oceanic island regions.
Relativa abundance (%)
North America		Europe		Asia		Australia		South America		Antarctica		Africa		Pacific Ocean		Atlantic Ocean		Arctic Ocean		Indian Ocean
Neoerysiphe	1.48	Fusicladium	1.97	Fusarium	1.46	Fusarium	0.66	Fusarium	0.43	Rhodotorula	0.85	Fusarium	2.93	Alternaria	1.45	Rhodotorula	2.43	Dothiorella	1.11	Fusarium	1.97
Erysiphe	0.88	Resinicium	0.6	Alternaria	0.97	Alternaria	0.35	Epicoccum	0.4	Fusarium	0.32	Alternaria	0.97	Bipolaris	0.34	Hortaea	2.35	Alternaria	0.54	Lasiodiplodia	1.7
Pseudocercospora	0.61	Mycena	0.53	Trichoderma	0.51	Trichoderma	0.25	Alternaria	0.33	Toxicocladosporium	0.2	Curvularia	0.57	Rhodotorula	0.31	Alternaria	0.83	Trichoderma	0.25	Curvularia	0.44
Plectosphaerella	0.54	Sawadaea	0.52	Pestalotiopsis	0.3	Clonostachys	0.13	Trichoderma	0.27	Pichia	0.17	Trichoderma	0.18	Mycosphaerella	0.3	Lasiodiplodia	0.54	Ophiognomonia	0.09	Ganoderma	0.43
Mycosphaerella	0.53	Fusarium	0.49	Rhodotorula	0.26	Plectosphaerella	0.12	Mycosphaerella	0.15	Protomyces	0.12	Epicoccum	0.17	Epicoccum	0.29	Epicoccum	0.51	Devriesia	0.08	Botryosphaeria	0.39
Fusarium	0.5	Alternaria	0.44	Mycosphaerella	0.22	Ilyonectria	0.1	Mycoleptodiscus	0.14	Taphrina	0.09	Didymella	0.12	Pleospora	0.27	Trichoderma	0.4	Piniphoma	0.05	Colletotrichum	0.25
Alternaria	0.47	Epicoccum	0.4	Ilyonectria	0.18	Epicoccum	0.1	Pseudocercospora	0.09	Phoma	0.07	Clonostachys	0.11	Hortaea	0.21	Phoma	0.17	Clonostachys	0.05	Penicillium	0.21
Lophodermium	0.4	Verticillium	0.35	Plectosphaerella	0.16	Mycena	0.09	Lasiodiplodia	0.07	Mycosphaerella	0.03	Truncatella	0.1	Pseudopithomyces	0.19	Pseudopithomyces	0.13	Rhodotorula	0.03	Diaporthe	0.16
Colletotrichum	0.39	Phyllactinia	0.34	Didymella	0.16	Mycosphaerella	0.08	Xylaria	0.07	Alternaria	0.02	Plectosphaerella	0.1	Trichoderma	0.19	Macrophomina	0.08	Alpinaria	0.03	Ramularia	0.15
Olpidium	0.37	Pezicula	0.28	Ustilaginoidea	0.14	Curvularia	0.06	Ilyonectria	0.07	Chalara	0.02	Bipolaris	0.1	Fusarium	0.13	Paraphaeosphaeria	0.06	Paraphoma	0.03	Pseudofusicoccum	0.13
Relative frequency (%)
North America		Europe		Asia		Australia		South America		Antarctica		Africa		Pacific Ocean		Atlantic Ocean		Arctic Ocean		Indian Ocean
Fusarium	47.09	Trichoderma	57.06	Trichoderma	63.81	Trichoderma	81.31	Fusarium	50.33	Fusarium	37.26	Fusarium	86.56	Alternaria	61.07	Alternaria	48.56	Alternaria	61.76	Penicillium	48
Alternaria	45.61	Fusarium	54.33	Fusarium	60.59	Fusarium	74.55	Trichoderma	48.46	Alternaria	31.85	Alternaria	83.13	Hortaea	30.33	Rhodotorula	44.71	Trichoderma	38.24	Fusarium	28
Mycosphaerella	40.84	Chalara	43.4	Alternaria	53.95	Alternaria	64.72	Alternaria	38.33	Rhodotorula	31.69	Trichoderma	65.94	Epicoccum	23.77	Trichoderma	42.31	Hortaea	23.53	Lasiodiplodia	28
Trichoderma	39.24	Alternaria	42.94	Didymella	48.95	Clonostachys	51.51	Epicoccum	30.07	Phoma	28.66	Curvularia	61.56	Trichoderma	17.21	Hortaea	27.4	Clonostachys	20.59	Curvularia	28
Epicoccum	30.17	Epicoccum	40.63	Epicoccum	38.92	Epicoccum	33.83	Mycosphaerella	23.35	Protomyces	19.9	Epicoccum	61.56	Rhodotorula	16.39	Phoma	26.44	Rhodotorula	17.65	Ganoderma	28
Didymella	28.13	Ilyonectria	40.24	Clonostachys	38.26	Mycosphaerella	33.3	Didymella	21.59	Lasiodiplodia	18.47	Didymella	61.56	Fusarium	15.57	Lasiodiplodia	22.12	Devriesia	14.71	Botryosphaeria	28
Ilyonectria	25.55	Mycena	35.91	Plectosphaerella	38.15	Ilyonectria	33.26	Rhodotorula	21.04	Chalara	16.4	Clonostachys	59.38	Mycosphaerella	12.3	Epicoccum	19.23	Didymella	14.71	Colletotrichum	28
Colletotrichum	25.08	Mycosphaerella	33.25	Ilyonectria	37.41	Didymella	30.23	Pestalotiopsis	20.48	Toxicocladosporium	13.06	Plectosphaerella	45.63	Didymella	11.48	Penicillium	15.87	Cytospora	11.76	Diaporthe	28
Diaporthe	24.9	Rhodotorula	30.19	Paraphoma	35.74	Plectosphaerella	28.3	Plectosphaerella	20.15	Mycosphaerella	12.42	Nigrospora	39.69	Paraphaeosphaeria	9.84	Didymella	15.38	Ramularia	8.82	Trichoderma	28
Chalara	23	Pezicula	29.91	Colletotrichum	34.59	Curvularia	26.46	Colletotrichum	18.72	Didymella	10.03	Diaporthe	35.63	Ulocladium	9.02	Ramularia	11.06	Paradendryphiella	8.82	Meira	28
