# Supplementary material for: Global diversity and biogeography of potential phytopathogenic fungi in a changing world
Source: Nat Commun. 2023 Oct 14;14:6482. doi: 10.1038/s41467-023-42142-4 (PMC10576792; doi:10.1038/s41467-023-42142-4)
Supplement: Supplementary file 4 — Supplementary Data 2 [file 41467_2023_42142_MOESM4_ESM.xlsx]

## Sheet: Sheet1
Top ten abundant and frequent (relative) potential phytopathogenic fungal genera in different land cover types.
Relative abundance (%)
Forest		Grassland		Cropland		Aquatic		Desert		Woodland		Shrubland		Tundra		Wetland		Urban		Mangrove
Fusicladium	1.06	Fusarium	1.53	Fusarium	2.3	Alternaria	1.17	Fusarium	0.81	Lophodermium	2.1	Fusarium	1	Neoerysiphe	10.82	Mycosphaerella	3.97	Alternaria	8.63	Epicoccum	3.63
Erysiphe	0.49	Olpidium	0.8	Alternaria	1.01	Rhodotorula	0.84	Rhodotorula	0.55	Fusarium	1.62	Alternaria	0.38	Plectosphaerella	3.42	Ilyonectria	0.7	Epicoccum	1.85	Alternaria	2.17
Trichoderma	0.36	Epicoccum	0.54	Verticillium	0.99	Hortaea	0.44	Alternaria	0.52	Alternaria	0.5	Pyrenopeziza	0.31	Alternaria	1.25	Fusicladium	0.66	Mycosphaerella	0.92	Hortaea	1.36
Pseudocercospora	0.36	Alternaria	0.51	Epicoccum	0.4	Fusarium	0.32	Curvularia	0.32	Mycosphaerella	0.29	Trichoderma	0.19	Mycosphaerella	0.44	Protomyces	0.57	Rhodotorula	0.9	Venturia	1.28
Resinicium	0.33	Paraphoma	0.47	Trichoderma	0.39	Mycosphaerella	0.27	Phoma	0.22	Pestalotiopsis	0.28	Mycena	0.16	Fusarium	0.3	Dothistroma	0.45	Fusarium	0.83	Fusarium	1.17
Mycena	0.29	Mycosphaerella	0.24	Plectosphaerella	0.32	Plectosphaerella	0.25	Toxicocladosporium	0.13	Trichoderma	0.25	Chaetosphaeronema	0.13	Calophoma	0.2	Fusarium	0.2	Blumeria	0.4	Paraphaeosphaeria	0.6
Sawadaea	0.28	Didymella	0.21	Ustilaginoidea	0.31	Epicoccum	0.18	Mollisia	0.12	Clonostachys	0.17	Curvularia	0.12	Mycena	0.18	Stemphylium	0.18	Pseudopithomyces	0.27	Stagonosporopsis	0.54
Pestalotiopsis	0.24	Plectosphaerella	0.19	Ilyonectria	0.3	Trichoderma	0.13	Pichia	0.11	Diaporthe	0.13	Epicoccum	0.1	Rhodotorula	0.17	Septoria	0.15	Peniophora	0.18	Cytospora	0.4
Fusarium	0.23	Ilyonectria	0.16	Podosphaera	0.29	Lasiodiplodia	0.12	Didymella	0.09	Plectosphaerella	0.11	Didymella	0.1	Allantophomopsis	0.12	Alternaria	0.14	Ramularia	0.17	Pestalotiopsis	0.31
Colletotrichum	0.22	Curvularia	0.12	Mycosphaerella	0.25	Stemphylium	0.1	Chaetosphaeronema	0.09	Toxicocladosp…	0.09	Colletotrichum	0.07	Mycosymbioces	0.12	Taphrina	0.13	Stemphylium	0.16	Pseudopithomyces	0.23
Relative frequency (%)
Forest		Grassland		Cropland		Aquatic		Desert		Woodland		Shrubland		Tundra		Wetland		Urban		Mangrove
Trichoderma	59.54	Fusarium	91.24	Fusarium	81.48	Alternaria	49.53	Fusarium	50.91	Fusarium	78.86	Fusarium	83.35	Alternaria	45.32	Mycosphaerella	81.18	Alternaria	78.79	Alternaria	91.18
Fusarium	38.92	Alternaria	73.23	Alternaria	72.3	Rhodotorula	33.57	Alternaria	48.17	Alternaria	71.2	Alternaria	71.16	Fusarium	37.88	Fusarium	63.41	Fusarium	74.24	Epicoccum	76.47
Chalara	37.05	Epicoccum	55.22	Trichoderma	61.81	Fusarium	32.08	Didymella	25.3	Trichoderma	69.87	Trichoderma	68.61	Rhodotorula	34.71	Trichoderma	52.61	Mycosphaerella	65.91	Hortaea	61.76
Alternaria	33.53	Didymella	51.54	Clonostachys	59.89	Mycosphaerella	29.42	Rhodotorula	23.98	Clonostachys	55.77	Epicoccum	47.72	Plectosphaerella	28.51	Ilyonectria	43.21	Epicoccum	65.15	Mycosphaerella	61.76
Ilyonectria	31.73	Trichoderma	50.92	Didymella	56.71	Trichoderma	24.8	Phoma	22.97	Mycosphaerella	45.56	Didymella	41.46	Colletotrichum	27	Alternaria	40.77	Trichoderma	62.5	Didymella	58.82
Mycena	29.53	Ilyonectria	49.88	Plectosphaerella	56.21	Plectosphaerella	20.42	Curvularia	19.92	Diaporthe	42.39	Clonostachys	35.21	Neoerysiphe	25.07	Rhodotorula	33.45	Didymella	61.74	Verrucoconiothyrium	52.94
Epicoccum	29.1	Plectosphaerella	48.62	Epicoccum	55.15	Epicoccum	15.65	Trichoderma	19.21	Epicoccum	41.98	Ascochyta	31.81	Mycosphaerella	24.79	Protomyces	31.36	Rhodotorula	51.14	Paraphaeosphaeria	47.06
Pezicula	28.54	Paraphoma	46.54	Paraphoma	46.27	Stemphylium	13.77	Mycosphaerella	18.09	Ilyonectria	38.61	Mycosphaerella	29.06	Diaporthe	19.56	Devriesia	26.48	Plectosphaerella	49.24	Pestalotiopsis	47.06
Mycosphaerella	27.08	Mycosphaerella	45.7	Curvularia	42.99	Didymella	13.38	Epicoccum	17.17	Didymella	35.44	Chaetosphaeronema	28.84	Verticillium	19.01	Diaporthe	24.74	Clonostachys	44.7	Calophoma	47.06
Didymella	26.01	Clonostachys	43.2	Mycosphaerella	41.37	Hortaea	13.3	Chalara	14.94	Drechslera	31.26	Curvularia	27.36	Epicoccum	18.46	Taphrina	21.25	Podosphaera	44.32	Fusarium	41.18
