# Supplementary material for: Global diversity and biogeography of potential phytopathogenic fungi in a changing world
Source: Nat Commun. 2023 Oct 14;14:6482. doi: 10.1038/s41467-023-42142-4 (PMC10576792; doi:10.1038/s41467-023-42142-4)
Supplement: Supplementary file 5 — Supplementary Data 3 [file 41467_2023_42142_MOESM5_ESM.xlsx]

## Sheet: Sheet1
Top ten abundant and frequent (relative) potential phytopathogenic fungal genera in different habitats.
Relative abundance (%)
Soil		Shoot		Root		Rhizosphere		Deadwood		Air		Sediment		Litter		Lichen		Freshwater		Topsoil		Dust
Fusarium	0.83	Fusicladium	3.01	Fusarium	0.78	Fusarium	2.08	Resinicium	3.2	Neoerysiphe	17.59	Rhodotorula	1.3	Mycena	3.49	Acrodontium	0.39	Meripilus	0.68	Fusarium	4.12	Alternaria	10.01
Trichoderma	0.38	Erysiphe	1.39	Alternaria	0.6	Olpidium	1.49	Pezicula	1.39	Alternaria	6.98	Hortaea	0.54	Lophodermium	2.14	Dothiorella	0.25	Alternaria	0.24	Mycena	1.11	Rhodotorula	8.2
Alternaria	0.26	Pseudocercospora	1.01	Ilyonectria	0.29	Alternaria	0.56	Hypoxylon	1.28	Plectosphaerella	5.56	Alternaria	0.47	Adisciso	1.01	Venturia	0.12	Didymella	0.13	Didymella	0.26	Fusarium	2.46
Verticillium	0.19	Mycosphaerella	0.97	Mycena	0.21	Paraphoma	0.41	Fomitopsis	1.08	Epicoccum	3.86	Lasiodiplodia	0.41	Mycosphaerella	0.78	Phoma	0.12	Hortaea	0.12	Meria	0.24	Peniophora	1.1
Ilyonectria	0.15	Sawadaea	0.79	Trichoderma	0.2	Plectosphaerella	0.3	Mycena	0.84	Mycosphaerella	0.7	Epicoccum	0.37	Phacidium	0.73	Trichoderma	0.1	Mycosphaerella	0.1	Colletotrichum	0.21	Didymella	0.45
Rhodotorula	0.11	Alternaria	0.73	Plectosphaerella	0.2	Mycosphaerella	0.28	Mollisia	0.74	Fusarium	0.67	Trichoderma	0.35	Alternaria	0.51	Neocucurbitaria	0.09	Epicoccum	0.09	Alternaria	0.2	Ulocladium	0.25
Mycena	0.11	Pestalotiopsis	0.63	Mycosphaerella	0.17	Ilyonectria	0.27	Diplodia	0.33	Rhodotorula	0.41	Fusarium	0.3	Ramularia	0.48	Alternaria	0.08	Fusarium	0.06	Adisciso	0.19	Neocamarosporium	0.18
Didymella	0.09	Lophodermium	0.63	Lasiodiplodia	0.13	Curvularia	0.24	Chalara	0.31	Blumeria	0.37	Volutella	0.16	Pestalotiopsis	0.38	Phaeomoniella	0.03	Cercospora	0.04	Curvularia	0.17	Daedaleopsis	0.17
Epicoccum	0.09	Colletotrichum	0.61	Pyrenopeziza	0.12	Trichoderma	0.2	Trichoderma	0.22	Erysiphe	0.36	Venturia	0.11	Chalara	0.25	Chalara	0.02	Rhodotorula	0.04	Trichoderma	0.13	Mycosphaerella	0.12
Paraphoma	0.08	Marssonina	0.56	Codinaea	0.11	Epicoccum	0.19	Peniophora	0.2	Resinicium	0.34	Paraphaeosphaeria	0.11	Coccomyces	0.18	Epicoccum	0.02	Stemphylium	0.03	Paraphoma	0.13	Peroneutypa	0.12
Relative frequency (%)
Soil		Shoot		Root		Rhizosphere		Deadwood		Air		Sediment		Litter		Lichen		Freshwater		Topsoil		Dust
Trichoderma	71.69	Mycosphaerella	49.16	Trichoderma	46.51	Fusarium	90.54	Trichoderma	50.55	Alternaria	98.66	Alternaria	47.95	Trichoderma	85.23	Dothiorella	21.08	Alternaria	31.61	Fusarium	75.78	Alternaria	100
Fusarium	65.32	Alternaria	44.85	Fusarium	44.25	Alternaria	74.62	Chalara	44.62	Fusarium	78.3	Trichoderma	43.85	Epicoccum	73.86	Phacidium	18.67	Trichoderma	29.03	Pyrenochaeta	70.31	Rhodotorula	89.29
Alternaria	52.21	Epicoccum	39.41	Alternaria	30.93	Paraphoma	55.7	Pezicula	29.45	Epicoccum	71.14	Rhodotorula	37.44	Chalara	71.21	Epicoccum	17.47	Fusarium	25.81	Epicoccum	68.75	Fusarium	78.57
Ilyonectria	41.64	Ramularia	35.87	Ilyonectria	30.46	Plectosphaerella	52.47	Resinicium	28.57	Plectosphaerella	61.3	Fusarium	32.31	Mycena	70.08	Hypoxylon	16.27	Penicillium	25.81	Trichoderma	67.19	Mycosphaerella	75
Clonostachys	39.74	Didymella	33.78	Plectosphaerella	25.25	Didymella	51.76	Mycena	27.69	Rhodotorula	58.61	Hortaea	20.26	Alternaria	60.98	Trichoderma	15.66	Rhodotorula	23.87	Alternaria	66.41	Didymella	67.86
Chalara	39.45	Pestalotiopsis	32.57	Mycosphaerella	24.25	Epicoccum	45.3	Mollisia	22.75	Colletotrichum	57.05	Mycosphaerella	18.46	Adisciso	59.47	Phaeomoniella	13.25	Epicoccum	22.58	Didymella	63.28	Stemphylium	67.86
Epicoccum	37.12	Diaporthe	32.49	Pezicula	20.69	Mycosphaerella	45.23	Hypoxylon	20.66	Neoerysiphe	56.82	Lasiodiplodia	17.44	Fusarium	56.82	Collophora	12.65	Stagonospora	22.58	Colletotrichum	62.5	Podosphaera	67.86
Didymella	35.89	Colletotrichum	31.97	Rhodotorula	18.22	Ilyonectria	45.09	Rhodotorula	19.78	Didymella	53.69	Epicoccum	16.67	Collophora	56.06	Chalara	12.65	Mycosphaerella	18.71	Chalara	57.81	Peniophora	64.29
Mycosphaerella	29.05	Taphrina	29.85	Chalara	14.53	Trichoderma	43.73	Fusarium	18.24	Mycosphaerella	51.23	Pestalotiopsis	16.15	Mycosphaerella	52.65	Venturia	12.05	Plectosphaerella	18.06	Paraphoma	57.03	Kabatiella	64.29
Mycena	28.54	Fusarium	27.93	Colletotrichum	13.62	Clonostachys	39.78	Mycosphaerella	12.2	Nigrospora	45.86	Didymella	15.9	Phacidium	52.27	Alternaria	10.24	Phaeophleospora	14.84	Ilyonectria	56.25	Cercospora	60.71
