# Supplementary material for: Global diversity and biogeography of potential phytopathogenic fungi in a changing world
Source: Nat Commun. 2023 Oct 14;14:6482. doi: 10.1038/s41467-023-42142-4 (PMC10576792; doi:10.1038/s41467-023-42142-4)
Supplement: Supplementary file 8 — Source Data [file 41467_2023_42142_MOESM8_ESM.xlsx]

## Sheet: Fig.1
SampleId	longitude	latitude	Continent	LandCoverType	Habitat	SamplingYear	ITS_total	phytopathogenic_fungi_sequences	phytopathogenic_fungi_abundance	phytopathogenic_fungi_richness	BIO1	BIO2	BIO3	BIO4	BIO5	BIO6	BIO7	BIO8	BIO9	BIO10	BIO11	BIO12	BIO13	BIO14	BIO15	BIO16	BIO17	BIO18	BIO19
S_1	116.593	28.1885	Asia	cropland	soil	2018	59721	3495	5.85221	52	18.099	8.20108	26.2603	836.445	33.563	2.333	31.23	22.1233	13.936	27.9912	7.479	1727	321	47	62.2498	831	177	581	229
S_2	116.593	28.1885	Asia	cropland	soil	2018	63035	3401	5.39542	40	18.099	8.20108	26.2603	836.445	33.563	2.333	31.23	22.1233	13.936	27.9912	7.479	1727	321	47	62.2498	831	177	581	229
S_3	116.593	28.1885	Asia	cropland	soil	2018	67703	4189	6.18732	48	18.099	8.20108	26.2603	836.445	33.563	2.333	31.23	22.1233	13.936	27.9912	7.479	1727	321	47	62.2498	831	177	581	229
S_4	116.593	28.1885	Asia	cropland	soil	2018	69136	5197	7.51707	36	18.099	8.20108	26.2603	836.445	33.563	2.333	31.23	22.1233	13.936	27.9912	7.479	1727	321	47	62.2498	831	177	581	229
S_5	116.593	28.1885	Asia	cropland	soil	2018	58703	1787	3.04414	36	18.099	8.20108	26.2603	836.445	33.563	2.333	31.23	22.1233	13.936	27.9912	7.479	1727	321	47	62.2498	831	177	581	229
S_6	116.593	28.1885	Asia	cropland	soil	2018	73557	1248	1.69664	35	18.099	8.20108	26.2603	836.445	33.563	2.333	31.23	22.1233	13.936	27.9912	7.479	1727	321	47	62.2498	831	177	581	229
S_7	116.593	28.1885	Asia	cropland	soil	2018	70920	2875	4.05386	40	18.099	8.20108	26.2603	836.445	33.563	2.333	31.23	22.1233	13.936	27.9912	7.479	1727	321	47	62.2498	831	177	581	229
S_8	116.593	28.1885	Asia	cropland	soil	2018	69330	8369	12.0713	31	18.099	8.20108	26.2603	836.445	33.563	2.333	31.23	22.1233	13.936	27.9912	7.479	1727	321	47	62.2498	831	177	581	229
S_9	116.593	28.1885	Asia	cropland	soil	2018	58446	5185	8.87144	31	18.099	8.20108	26.2603	836.445	33.563	2.333	31.23	22.1233	13.936	27.9912	7.479	1727	321	47	62.2498	831	177	581	229
S_10	116.593	28.1885	Asia	cropland	soil	2018	57979	5206	8.97911	30	18.099	8.20108	26.2603	836.445	33.563	2.333	31.23	22.1233	13.936	27.9912	7.479	1727	321	47	62.2498	831	177	581	229
S_11	116.593	28.1885	Asia	cropland	soil	2018	56194	2566	4.56632	31	18.099	8.20108	26.2603	836.445	33.563	2.333	31.23	22.1233	13.936	27.9912	7.479	1727	321	47	62.2498	831	177	581	229
S_12	116.593	28.1885	Asia	cropland	soil	2018	61355	4360	7.10619	50	18.099	8.20108	26.2603	836.445	33.563	2.333	31.23	22.1233	13.936	27.9912	7.479	1727	321	47	62.2498	831	177	581	229
S_13	116.593	28.1885	Asia	cropland	soil	2018	49157	2550	5.18746	28	18.099	8.20108	26.2603	836.445	33.563	2.333	31.23	22.1233	13.936	27.9912	7.479	1727	321	47	62.2498	831	177	581	229
S_14	116.593	28.1885	Asia	cropland	soil	2018	70892	3842	5.41951	36	18.099	8.20108	26.2603	836.445	33.563	2.333	31.23	22.1233	13.936	27.9912	7.479	1727	321	47	62.2498	831	177	581	229
S_15	116.593	28.1885	Asia	cropland	soil	2018	69389	3424	4.9345	40	18.099	8.20108	26.2603	836.445	33.563	2.333	31.23	22.1233	13.936	27.9912	7.479	1727	321	47	62.2498	831	177	581	229
S_16	116.593	28.1885	Asia	cropland	soil	2018	60342	2738	4.53747	29	18.099	8.20108	26.2603	836.445	33.563	2.333	31.23	22.1233	13.936	27.9912	7.479	1727	321	47	62.2498	831	177	581	229
S_17	116.593	28.1885	Asia	cropland	soil	2018	61172	3094	5.05787	41	18.099	8.20108	26.2603	836.445	33.563	2.333	31.23	22.1233	13.936	27.9912	7.479	1727	321	47	62.2498	831	177	581	229
S_18	116.593	28.1885	Asia	cropland	soil	2018	66573	1067	1.60275	32	18.099	8.20108	26.2603	836.445	33.563	2.333	31.23	22.1233	13.936	27.9912	7.479	1727	321	47	62.2498	831	177	581	229
S_19	116.593	28.1885	Asia	cropland	soil	2018	73438	4174	5.68371	30	18.099	8.20108	26.2603	836.445	33.563	2.333	31.23	22.1233	13.936	27.9912	7.479	1727	321	47	62.2498	831	177	581	229
S_20	116.593	28.1885	Asia	cropland	soil	2018	62080	3300	5.31572	28	18.099	8.20108	26.2603	836.445	33.563	2.333	31.23	22.1233	13.936	27.9912	7.479	1727	321	47	62.2498	831	177	581	229
S_21	116.593	28.1885	Asia	cropland	soil	2018	13692	1135	8.28951	22	18.099	8.20108	26.2603	836.445	33.563	2.333	31.23	22.1233	13.936	27.9912	7.479	1727	321	47	62.2498	831	177	581	229
S_22	116.593	28.1885	Asia	cropland	soil	2018	68933	3891	5.64461	37	18.099	8.20108	26.2603	836.445	33.563	2.333	31.23	22.1233	13.936	27.9912	7.479	1727	321	47	62.2498	831	177	581	229
S_23	116.593	28.1885	Asia	cropland	soil	2018	51591	4069	7.88703	52	18.099	8.20108	26.2603	836.445	33.563	2.333	31.23	22.1233	13.936	27.9912	7.479	1727	321	47	62.2498	831	177	581	229
S_24	116.593	28.1885	Asia	cropland	soil	2018	63277	2451	3.87345	37	18.099	8.20108	26.2603	836.445	33.563	2.333	31.23	22.1233	13.936	27.9912	7.479	1727	321	47	62.2498	831	177	581	229
S_25	116.593	28.1885	Asia	cropland	soil	2018	60070	2887	4.80606	36	18.099	8.20108	26.2603	836.445	33.563	2.333	31.23	22.1233	13.936	27.9912	7.479	1727	321	47	62.2498	831	177	581	229
S_26	116.593	28.1885	Asia	cropland	soil	2018	62746	2886	4.5995	32	18.099	8.20108	26.2603	836.445	33.563	2.333	31.23	22.1233	13.936	27.9912	7.479	1727	321	47	62.2498	831	177	581	229
S_27	116.593	28.1885	Asia	cropland	soil	2018	67731	1598	2.35933	30	18.099	8.20108	26.2603	836.445	33.563	2.333	31.23	22.1233	13.936	27.9912	7.479	1727	321	47	62.2498	831	177	581	229
S_28	116.593	28.1885	Asia	cropland	soil	2018	68687	11121	16.1908	45	18.099	8.20108	26.2603	836.445	33.563	2.333	31.23	22.1233	13.936	27.9912	7.479	1727	321	47	62.2498	831	177	581	229
S_29	116.593	28.1885	Asia	cropland	soil	2018	65882	5892	8.94326	37	18.099	8.20108	26.2603	836.445	33.563	2.333	31.23	22.1233	13.936	27.9912	7.479	1727	321	47	62.2498	831	177	581	229
S_30	116.593	28.1885	Asia	cropland	soil	2018	60193	4471	7.42777	33	18.099	8.20108	26.2603	836.445	33.563	2.333	31.23	22.1233	13.936	27.9912	7.479	1727	321	47	62.2498	831	177	581	229
S_31	116.593	28.1885	Asia	cropland	soil	2018	72108	1974	2.73756	47	18.099	8.20108	26.2603	836.445	33.563	2.333	31.23	22.1233	13.936	27.9912	7.479	1727	321	47	62.2498	831	177	581	229
S_32	116.593	28.1885	Asia	cropland	soil	2018	68802	1245	1.80954	40	18.099	8.20108	26.2603	836.445	33.563	2.333	31.23	22.1233	13.936	27.9912	7.479	1727	321	47	62.2498	831	177	581	229
S_33	116.593	28.1885	Asia	cropland	soil	2018	44733	1036	2.31596	44	18.099	8.20108	26.2603	836.445	33.563	2.333	31.23	22.1233	13.936	27.9912	7.479	1727	321	47	62.2498	831	177	581	229
S_34	116.593	28.1885	Asia	cropland	soil	2018	59506	5512	9.26293	58	18.099	8.20108	26.2603	836.445	33.563	2.333	31.23	22.1233	13.936	27.9912	7.479	1727	321	47	62.2498	831	177	581	229
S_35	116.593	28.1885	Asia	cropland	soil	2018	69111	1849	2.67541	44	18.099	8.20108	26.2603	836.445	33.563	2.333	31.23	22.1233	13.936	27.9912	7.479	1727	321	47	62.2498	831	177	581	229
S_36	116.593	28.1885	Asia	cropland	soil	2018	70111	1954	2.78701	42	18.099	8.20108	26.2603	836.445	33.563	2.333	31.23	22.1233	13.936	27.9912	7.479	1727	321	47	62.2498	831	177	581	229
S_37	116.593	28.1885	Asia	cropland	soil	2018	69084	3103	4.49163	37	18.099	8.20108	26.2603	836.445	33.563	2.333	31.23	22.1233	13.936	27.9912	7.479	1727	321	47	62.2498	831	177	581	229
S_38	116.593	28.1885	Asia	cropland	soil	2018	64309	1056	1.64207	36	18.099	8.20108	26.2603	836.445	33.563	2.333	31.23	22.1233	13.936	27.9912	7.479	1727	321	47	62.2498	831	177	581	229
S_39	116.593	28.1885	Asia	cropland	soil	2018	48150	2764	5.74039	39	18.099	8.20108	26.2603	836.445	33.563	2.333	31.23	22.1233	13.936	27.9912	7.479	1727	321	47	62.2498	831	177	581	229
S_40	116.593	28.1885	Asia	cropland	soil	2018	66359	2066	3.11337	37	18.099	8.20108	26.2603	836.445	33.563	2.333	31.23	22.1233	13.936	27.9912	7.479	1727	321	47	62.2498	831	177	581	229
S_41	116.593	28.1885	Asia	cropland	soil	2018	65272	9262	14.1899	58	18.099	8.20108	26.2603	836.445	33.563	2.333	31.23	22.1233	13.936	27.9912	7.479	1727	321	47	62.2498	831	177	581	229
S_42	116.593	28.1885	Asia	cropland	soil	2018	57222	8493	14.8422	57	18.099	8.20108	26.2603	836.445	33.563	2.333	31.23	22.1233	13.936	27.9912	7.479	1727	321	47	62.2498	831	177	581	229
S_43	116.593	28.1885	Asia	cropland	soil	2018	67438	3096	4.59088	45	18.099	8.20108	26.2603	836.445	33.563	2.333	31.23	22.1233	13.936	27.9912	7.479	1727	321	47	62.2498	831	177	581	229
S_44	116.593	28.1885	Asia	cropland	soil	2018	55398	3391	6.12116	52	18.099	8.20108	26.2603	836.445	33.563	2.333	31.23	22.1233	13.936	27.9912	7.479	1727	321	47	62.2498	831	177	581	229
S_45	116.593	28.1885	Asia	cropland	soil	2018	70268	3293	4.68634	57	18.099	8.20108	26.2603	836.445	33.563	2.333	31.23	22.1233	13.936	27.9912	7.479	1727	321	47	62.2498	831	177	581	229
S_46	119.502	30.1315	Asia	forest	shoot	2019	65552	535	0.816146	30	15.5367	8.03683	25.6023	855.225	31.067	-0.324	31.391	23.5358	6.82383	25.7863	4.74333	1394	219	37	47.3285	545	145	503	172
S_47	119.502	30.1315	Asia	forest	root	2019	60552	546	0.901704	42	15.5367	8.03683	25.6023	855.225	31.067	-0.324	31.391	23.5358	6.82383	25.7863	4.74333	1394	219	37	47.3285	545	145	503	172
S_48	119.502	30.1315	Asia	forest	shoot	2019	66924	21095	31.5208	44	15.5367	8.03683	25.6023	855.225	31.067	-0.324	31.391	23.5358	6.82383	25.7863	4.74333	1394	219	37	47.3285	545	145	503	172
S_49	119.502	30.1315	Asia	forest	rhizosphere	2019	56955	4071	7.14775	34	15.5367	8.03683	25.6023	855.225	31.067	-0.324	31.391	23.5358	6.82383	25.7863	4.74333	1394	219	37	47.3285	545	145	503	172
S_50	119.502	30.1315	Asia	forest	shoot	2019	68749	5060	7.36011	45	15.5367	8.03683	25.6023	855.225	31.067	-0.324	31.391	23.5358	6.82383	25.7863	4.74333	1394	219	37	47.3285	545	145	503	172
S_51	119.502	30.1315	Asia	forest	shoot	2019	65497	42594	65.032	72	15.5367	8.03683	25.6023	855.225	31.067	-0.324	31.391	23.5358	6.82383	25.7863	4.74333	1394	219	37	47.3285	545	145	503	172
S_52	119.502	30.1315	Asia	forest	rhizosphere	2019	60159	1328	2.20748	36	15.5367	8.03683	25.6023	855.225	31.067	-0.324	31.391	23.5358	6.82383	25.7863	4.74333	1394	219	37	47.3285	545	145	503	172
S_53	119.502	30.1315	Asia	forest	rhizosphere	2019	61153	1554	2.54117	57	15.5367	8.03683	25.6023	855.225	31.067	-0.324	31.391	23.5358	6.82383	25.7863	4.74333	1394	219	37	47.3285	545	145	503	172
S_54	119.502	30.1315	Asia	forest	rhizosphere	2019	61554	678	1.10147	30	15.5367	8.03683	25.6023	855.225	31.067	-0.324	31.391	23.5358	6.82383	25.7863	4.74333	1394	219	37	47.3285	545	145	503	172
S_55	119.502	30.1315	Asia	forest	shoot	2019	66066	12796	19.3685	47	15.5367	8.03683	25.6023	855.225	31.067	-0.324	31.391	23.5358	6.82383	25.7863	4.74333	1394	219	37	47.3285	545	145	503	172
S_56	119.502	30.1315	Asia	forest	root	2019	63662	14550	22.8551	64	15.5367	8.03683	25.6023	855.225	31.067	-0.324	31.391	23.5358	6.82383	25.7863	4.74333	1394	219	37	47.3285	545	145	503	172
S_57	119.502	30.1315	Asia	forest	shoot	2019	65820	26820	40.7475	32	15.5367	8.03683	25.6023	855.225	31.067	-0.324	31.391	23.5358	6.82383	25.7863	4.74333	1394	219	37	47.3285	545	145	503	172
S_58	119.502	30.1315	Asia	forest	shoot	2019	62396	5497	8.80986	45	15.5367	8.03683	25.6023	855.225	31.067	-0.324	31.391	23.5358	6.82383	25.7863	4.74333	1394	219	37	47.3285	545	145	503	172
S_59	119.502	30.1315	Asia	forest	rhizosphere	2019	55345	4537	8.19767	28	15.5367	8.03683	25.6023	855.225	31.067	-0.324	31.391	23.5358	6.82383	25.7863	4.74333	1394	219	37	47.3285	545	145	503	172
S_60	119.502	30.1315	Asia	forest	root	2019	53950	12085	22.4004	37	15.5367	8.03683	25.6023	855.225	31.067	-0.324	31.391	23.5358	6.82383	25.7863	4.74333	1394	219	37	47.3285	545	145	503	172
S_61	119.502	30.1315	Asia	forest	shoot	2019	66499	12365	18.5943	48	15.5367	8.03683	25.6023	855.225	31.067	-0.324	31.391	23.5358	6.82383	25.7863	4.74333	1394	219	37	47.3285	545	145	503	172
S_62	119.502	30.1315	Asia	forest	shoot	2019	57729	20955	36.2989	54	15.5367	8.03683	25.6023	855.225	31.067	-0.324	31.391	23.5358	6.82383	25.7863	4.74333	1394	219	37	47.3285	545	145	503	172
S_63	119.502	30.1315	Asia	forest	rhizosphere	2019	64851	11417	17.605	41	15.5367	8.03683	25.6023	855.225	31.067	-0.324	31.391	23.5358	6.82383	25.7863	4.74333	1394	219	37	47.3285	545	145	503	172
S_64	119.502	30.1315	Asia	forest	shoot	2019	64780	28540	44.0568	35	15.5367	8.03683	25.6023	855.225	31.067	-0.324	31.391	23.5358	6.82383	25.7863	4.74333	1394	219	37	47.3285	545	145	503	172
S_65	119.502	30.1315	Asia	forest	shoot	2019	61839	5908	9.55384	47	15.5367	8.03683	25.6023	855.225	31.067	-0.324	31.391	23.5358	6.82383	25.7863	4.74333	1394	219	37	47.3285	545	145	503	172
S_66	119.502	30.1315	Asia	forest	shoot	2019	59612	7748	12.9974	55	15.5367	8.03683	25.6023	855.225	31.067	-0.324	31.391	23.5358	6.82383	25.7863	4.74333	1394	219	37	47.3285	545	145	503	172
S_67	119.502	30.1315	Asia	forest	shoot	2019	49628	4992	10.0588	60	15.5367	8.03683	25.6023	855.225	31.067	-0.324	31.391	23.5358	6.82383	25.7863	4.74333	1394	219	37	47.3285	545	145	503	172
S_68	119.502	30.1315	Asia	forest	shoot	2019	61498	8500	13.8216	55	15.5367	8.03683	25.6023	855.225	31.067	-0.324	31.391	23.5358	6.82383	25.7863	4.74333	1394	219	37	47.3285	545	145	503	172
S_69	119.502	30.1315	Asia	forest	shoot	2019	61123	7789	12.7432	48	15.5367	8.03683	25.6023	855.225	31.067	-0.324	31.391	23.5358	6.82383	25.7863	4.74333	1394	219	37	47.3285	545	145	503	172
S_70	119.502	30.1315	Asia	forest	root	2019	67482	4940	7.32047	42	15.5367	8.03683	25.6023	855.225	31.067	-0.324	31.391	23.5358	6.82383	25.7863	4.74333	1394	219	37	47.3285	545	145	503	172
S_71	119.502	30.1315	Asia	forest	shoot	2019	64053	33645	52.5268	32	15.5367	8.03683	25.6023	855.225	31.067	-0.324	31.391	23.5358	6.82383	25.7863	4.74333	1394	219	37	47.3285	545	145	503	172
S_72	119.502	30.1315	Asia	forest	shoot	2019	62800	2288	3.64331	46	15.5367	8.03683	25.6023	855.225	31.067	-0.324	31.391	23.5358	6.82383	25.7863	4.74333	1394	219	37	47.3285	545	145	503	172
S_73	119.502	30.1315	Asia	forest	root	2019	66664	1187	1.78057	31	15.5367	8.03683	25.6023	855.225	31.067	-0.324	31.391	23.5358	6.82383	25.7863	4.74333	1394	219	37	47.3285	545	145	503	172
S_74	113.703	24.2	Asia	forest	shoot	2019	9319	5362	57.5384	16	21.0179	8.7105	33.0118	645.076	33.185	6.799	26.386	24.5315	14.1813	28.2787	12.583	1725	299	32	67.05	826	114	672	175
S_75	113.703	24.2	Asia	forest	shoot	2019	59049	893	1.5123	30	21.0179	8.7105	33.0118	645.076	33.185	6.799	26.386	24.5315	14.1813	28.2787	12.583	1725	299	32	67.05	826	114	672	175
S_76	113.703	24.2	Asia	forest	shoot	2019	66474	52901	79.5815	52	21.0179	8.7105	33.0118	645.076	33.185	6.799	26.386	24.5315	14.1813	28.2787	12.583	1725	299	32	67.05	826	114	672	175
S_77	113.703	24.2	Asia	forest	shoot	2019	64001	20914	32.6776	51	21.0179	8.7105	33.0118	645.076	33.185	6.799	26.386	24.5315	14.1813	28.2787	12.583	1725	299	32	67.05	826	114	672	175
S_78	113.703	24.2	Asia	forest	shoot	2019	65472	3215	4.9105	23	21.0179	8.7105	33.0118	645.076	33.185	6.799	26.386	24.5315	14.1813	28.2787	12.583	1725	299	32	67.05	826	114	672	175
S_79	113.703	24.2	Asia	forest	shoot	2019	61465	55824	90.8224	20	21.0179	8.7105	33.0118	645.076	33.185	6.799	26.386	24.5315	14.1813	28.2787	12.583	1725	299	32	67.05	826	114	672	175
S_80	113.703	24.2	Asia	forest	shoot	2019	62856	1086	1.72776	26	21.0179	8.7105	33.0118	645.076	33.185	6.799	26.386	24.5315	14.1813	28.2787	12.583	1725	299	32	67.05	826	114	672	175
S_81	113.703	24.2	Asia	forest	shoot	2019	60747	48991	80.6476	13	21.0179	8.7105	33.0118	645.076	33.185	6.799	26.386	24.5315	14.1813	28.2787	12.583	1725	299	32	67.05	826	114	672	175
S_82	113.703	24.2	Asia	forest	shoot	2019	69291	19768	28.529	17	21.0179	8.7105	33.0118	645.076	33.185	6.799	26.386	24.5315	14.1813	28.2787	12.583	1725	299	32	67.05	826	114	672	175
S_83	113.703	24.2	Asia	forest	shoot	2019	66996	100	0.149263	14	21.0179	8.7105	33.0118	645.076	33.185	6.799	26.386	24.5315	14.1813	28.2787	12.583	1725	299	32	67.05	826	114	672	175
S_84	113.703	24.2	Asia	forest	shoot	2019	62788	291	0.463464	15	21.0179	8.7105	33.0118	645.076	33.185	6.799	26.386	24.5315	14.1813	28.2787	12.583	1725	299	32	67.05	826	114	672	175
S_85	113.703	24.2	Asia	forest	shoot	2019	68503	60673	88.5698	14	21.0179	8.7105	33.0118	645.076	33.185	6.799	26.386	24.5315	14.1813	28.2787	12.583	1725	299	32	67.05	826	114	672	175
S_86	113.703	24.2	Asia	forest	shoot	2019	66996	54103	80.7556	9	21.0179	8.7105	33.0118	645.076	33.185	6.799	26.386	24.5315	14.1813	28.2787	12.583	1725	299	32	67.05	826	114	672	175
S_87	113.703	24.2	Asia	forest	root	2019	68021	352	0.517487	20	21.0179	8.7105	33.0118	645.076	33.185	6.799	26.386	24.5315	14.1813	28.2787	12.583	1725	299	32	67.05	826	114	672	175
S_88	113.703	24.2	Asia	forest	shoot	2019	61235	13716	22.399	19	21.0179	8.7105	33.0118	645.076	33.185	6.799	26.386	24.5315	14.1813	28.2787	12.583	1725	299	32	67.05	826	114	672	175
S_89	113.703	24.2	Asia	forest	rhizosphere	2019	60213	1839	3.05416	23	21.0179	8.7105	33.0118	645.076	33.185	6.799	26.386	24.5315	14.1813	28.2787	12.583	1725	299	32	67.05	826	114	672	175
S_90	113.703	24.2	Asia	forest	shoot	2019	68111	9140	13.4193	10	21.0179	8.7105	33.0118	645.076	33.185	6.799	26.386	24.5315	14.1813	28.2787	12.583	1725	299	32	67.05	826	114	672	175
S_91	113.703	24.2	Asia	forest	root	2019	59021	1623	2.74987	25	21.0179	8.7105	33.0118	645.076	33.185	6.799	26.386	24.5315	14.1813	28.2787	12.583	1725	299	32	67.05	826	114	672	175
S_92	113.703	24.2	Asia	forest	shoot	2019	44354	2297	5.17879	31	21.0179	8.7105	33.0118	645.076	33.185	6.799	26.386	24.5315	14.1813	28.2787	12.583	1725	299	32	67.05	826	114	672	175
S_93	113.703	24.2	Asia	forest	shoot	2019	63650	707	1.11076	33	21.0179	8.7105	33.0118	645.076	33.185	6.799	26.386	24.5315	14.1813	28.2787	12.583	1725	299	32	67.05	826	114	672	175
S_94	113.703	24.2	Asia	forest	rhizosphere	2019	67936	37401	55.0533	38	21.0179	8.7105	33.0118	645.076	33.185	6.799	26.386	24.5315	14.1813	28.2787	12.583	1725	299	32	67.05	826	114	672	175
S_95	113.703	24.2	Asia	forest	shoot	2019	65517	21264	32.4557	39	21.0179	8.7105	33.0118	645.076	33.185	6.799	26.386	24.5315	14.1813	28.2787	12.583	1725	299	32	67.05	826	114	672	175
S_96	113.703	24.2	Asia	forest	root	2019	57633	693	1.20244	19	21.0179	8.7105	33.0118	645.076	33.185	6.799	26.386	24.5315	14.1813	28.2787	12.583	1725	299	32	67.05	826	114	672	175
S_97	113.703	24.2	Asia	forest	shoot	2019	32250	1930	5.9845	16	21.0179	8.7105	33.0118	645.076	33.185	6.799	26.386	24.5315	14.1813	28.2787	12.583	1725	299	32	67.05	826	114	672	175
S_98	113.703	24.2	Asia	forest	shoot	2019	65674	687	1.04608	20	21.0179	8.7105	33.0118	645.076	33.185	6.799	26.386	24.5315	14.1813	28.2787	12.583	1725	299	32	67.05	826	114	672	175
S_99	113.703	24.2	Asia	forest	rhizosphere	2019	61289	740	1.20739	29	21.0179	8.7105	33.0118	645.076	33.185	6.799	26.386	24.5315	14.1813	28.2787	12.583	1725	299	32	67.05	826	114	672	175
S_100	113.703	24.2	Asia	forest	root	2019	68624	5088	7.41432	19	21.0179	8.7105	33.0118	645.076	33.185	6.799	26.386	24.5315	14.1813	28.2787	12.583	1725	299	32	67.05	826	114	672	175
S_101	113.703	24.2	Asia	forest	shoot	2019	62357	369	0.591754	14	21.0179	8.7105	33.0118	645.076	33.185	6.799	26.386	24.5315	14.1813	28.2787	12.583	1725	299	32	67.05	826	114	672	175
S_102	113.703	24.2	Asia	forest	shoot	2019	60887	246	0.404027	12	21.0179	8.7105	33.0118	645.076	33.185	6.799	26.386	24.5315	14.1813	28.2787	12.583	1725	299	32	67.05	826	114	672	175
S_103	113.703	24.2	Asia	forest	rhizosphere	2019	66286	460	0.693963	24	21.0179	8.7105	33.0118	645.076	33.185	6.799	26.386	24.5315	14.1813	28.2787	12.583	1725	299	32	67.05	826	114	672	175
S_104	113.703	24.2	Asia	forest	shoot	2019	68415	4967	7.2601	29	21.0179	8.7105	33.0118	645.076	33.185	6.799	26.386	24.5315	14.1813	28.2787	12.583	1725	299	32	67.05	826	114	672	175
S_105	113.703	24.2	Asia	forest	root	2019	62152	614	0.987901	21	21.0179	8.7105	33.0118	645.076	33.185	6.799	26.386	24.5315	14.1813	28.2787	12.583	1725	299	32	67.05	826	114	672	175
S_106	113.703	24.2	Asia	forest	shoot	2019	63080	1155	1.83101	28	21.0179	8.7105	33.0118	645.076	33.185	6.799	26.386	24.5315	14.1813	28.2787	12.583	1725	299	32	67.05	826	114	672	175
S_107	113.703	24.2	Asia	forest	shoot	2019	59654	1251	2.09709	38	21.0179	8.7105	33.0118	645.076	33.185	6.799	26.386	24.5315	14.1813	28.2787	12.583	1725	299	32	67.05	826	114	672	175
S_108	113.703	24.2	Asia	forest	shoot	2019	66854	1159	1.73363	24	21.0179	8.7105	33.0118	645.076	33.185	6.799	26.386	24.5315	14.1813	28.2787	12.583	1725	299	32	67.05	826	114	672	175
S_109	113.703	24.2	Asia	forest	rhizosphere	2019	68284	920	1.34731	38	21.0179	8.7105	33.0118	645.076	33.185	6.799	26.386	24.5315	14.1813	28.2787	12.583	1725	299	32	67.05	826	114	672	175
S_110	113.703	24.2	Asia	forest	shoot	2019	30911	5999	19.4073	28	21.0179	8.7105	33.0118	645.076	33.185	6.799	26.386	24.5315	14.1813	28.2787	12.583	1725	299	32	67.05	826	114	672	175
S_111	113.703	24.2	Asia	forest	shoot	2019	60547	48585	80.2434	17	21.0179	8.7105	33.0118	645.076	33.185	6.799	26.386	24.5315	14.1813	28.2787	12.583	1725	299	32	67.05	826	114	672	175
S_112	113.703	24.2	Asia	forest	shoot	2019	63615	35397	55.6425	16	21.0179	8.7105	33.0118	645.076	33.185	6.799	26.386	24.5315	14.1813	28.2787	12.583	1725	299	32	67.05	826	114	672	175
S_113	113.703	24.2	Asia	forest	shoot	2019	60721	3521	5.79865	24	21.0179	8.7105	33.0118	645.076	33.185	6.799	26.386	24.5315	14.1813	28.2787	12.583	1725	299	32	67.05	826	114	672	175
S_114	113.703	24.2	Asia	forest	shoot	2019	65680	449	0.683618	28	21.0179	8.7105	33.0118	645.076	33.185	6.799	26.386	24.5315	14.1813	28.2787	12.583	1725	299	32	67.05	826	114	672	175
S_115	122.202	37.2	Asia	forest	shoot	2019	78982	13961	17.6762	12	11.5437	6.64308	21.0744	919.929	26.519	-5.003	31.522	22.4763	1.08433	22.4763	0.09	722	182	11	93.4311	430	43	430	43
S_116	122.202	37.2	Asia	forest	shoot	2019	88243	15785	17.8881	8	11.5437	6.64308	21.0744	919.929	26.519	-5.003	31.522	22.4763	1.08433	22.4763	0.09	722	182	11	93.4311	430	43	430	43
S_117	122.202	37.2	Asia	forest	shoot	2019	83410	585	0.701355	14	11.5437	6.64308	21.0744	919.929	26.519	-5.003	31.522	22.4763	1.08433	22.4763	0.09	722	182	11	93.4311	430	43	430	43
S_118	122.202	37.2	Asia	forest	shoot	2019	84450	26745	31.6696	23	11.5437	6.64308	21.0744	919.929	26.519	-5.003	31.522	22.4763	1.08433	22.4763	0.09	722	182	11	93.4311	430	43	430	43
S_119	122.202	37.2	Asia	forest	shoot	2019	85368	1580	1.85081	22	11.5437	6.64308	21.0744	919.929	26.519	-5.003	31.522	22.4763	1.08433	22.4763	0.09	722	182	11	93.4311	430	43	430	43
S_120	122.202	37.2	Asia	forest	shoot	2019	77106	16266	21.0956	34	11.5437	6.64308	21.0744	919.929	26.519	-5.003	31.522	22.4763	1.08433	22.4763	0.09	722	182	11	93.4311	430	43	430	43
S_121	122.202	37.2	Asia	forest	shoot	2019	86402	863	0.998819	25	11.5437	6.64308	21.0744	919.929	26.519	-5.003	31.522	22.4763	1.08433	22.4763	0.09	722	182	11	93.4311	430	43	430	43
S_122	122.202	37.2	Asia	forest	shoot	2019	83312	156	0.187248	13	11.5437	6.64308	21.0744	919.929	26.519	-5.003	31.522	22.4763	1.08433	22.4763	0.09	722	182	11	93.4311	430	43	430	43
S_123	110.204	21.4	Asia	forest	shoot	2019	59713	12953	21.6921	32	23.0822	6.71242	33.0433	512.977	31.969	11.655	20.314	28.5398	17.6635	28.5398	16.1648	1732	300	25	71.3237	823	103	823	105
S_124	110.204	21.4	Asia	forest	root	2019	65826	762	1.1576	24	23.0822	6.71242	33.0433	512.977	31.969	11.655	20.314	28.5398	17.6635	28.5398	16.1648	1732	300	25	71.3237	823	103	823	105
S_125	110.204	21.4	Asia	forest	shoot	2019	62305	161	0.258406	22	23.0822	6.71242	33.0433	512.977	31.969	11.655	20.314	28.5398	17.6635	28.5398	16.1648	1732	300	25	71.3237	823	103	823	105
S_126	110.204	21.4	Asia	forest	shoot	2019	62414	674	1.07989	36	23.0822	6.71242	33.0433	512.977	31.969	11.655	20.314	28.5398	17.6635	28.5398	16.1648	1732	300	25	71.3237	823	103	823	105
S_127	110.204	21.4	Asia	forest	rhizosphere	2019	59194	182	0.307464	26	23.0822	6.71242	33.0433	512.977	31.969	11.655	20.314	28.5398	17.6635	28.5398	16.1648	1732	300	25	71.3237	823	103	823	105
S_128	110.204	21.4	Asia	forest	shoot	2019	63422	21320	33.6161	30	23.0822	6.71242	33.0433	512.977	31.969	11.655	20.314	28.5398	17.6635	28.5398	16.1648	1732	300	25	71.3237	823	103	823	105
S_129	110.204	21.4	Asia	forest	shoot	2019	64343	16991	26.4069	30	23.0822	6.71242	33.0433	512.977	31.969	11.655	20.314	28.5398	17.6635	28.5398	16.1648	1732	300	25	71.3237	823	103	823	105
S_130	110.204	21.4	Asia	forest	root	2019	64964	63480	97.7157	9	23.0822	6.71242	33.0433	512.977	31.969	11.655	20.314	28.5398	17.6635	28.5398	16.1648	1732	300	25	71.3237	823	103	823	105
S_131	110.204	21.4	Asia	forest	shoot	2019	57360	471	0.82113	20	23.0822	6.71242	33.0433	512.977	31.969	11.655	20.314	28.5398	17.6635	28.5398	16.1648	1732	300	25	71.3237	823	103	823	105
S_132	110.204	21.4	Asia	forest	shoot	2019	67930	4701	6.92036	39	23.0822	6.71242	33.0433	512.977	31.969	11.655	20.314	28.5398	17.6635	28.5398	16.1648	1732	300	25	71.3237	823	103	823	105
S_133	110.204	21.4	Asia	forest	rhizosphere	2019	49545	791	1.59653	33	23.0822	6.71242	33.0433	512.977	31.969	11.655	20.314	28.5398	17.6635	28.5398	16.1648	1732	300	25	71.3237	823	103	823	105
S_134	110.204	21.4	Asia	forest	shoot	2019	59275	14185	23.9308	31	23.0822	6.71242	33.0433	512.977	31.969	11.655	20.314	28.5398	17.6635	28.5398	16.1648	1732	300	25	71.3237	823	103	823	105
S_135	110.204	21.4	Asia	forest	root	2019	62241	45092	72.4474	32	23.0822	6.71242	33.0433	512.977	31.969	11.655	20.314	28.5398	17.6635	28.5398	16.1648	1732	300	25	71.3237	823	103	823	105
S_136	110.204	21.4	Asia	forest	shoot	2019	63485	473	0.745058	20	23.0822	6.71242	33.0433	512.977	31.969	11.655	20.314	28.5398	17.6635	28.5398	16.1648	1732	300	25	71.3237	823	103	823	105
S_137	110.204	21.4	Asia	forest	shoot	2019	63143	36831	58.3295	32	23.0822	6.71242	33.0433	512.977	31.969	11.655	20.314	28.5398	17.6635	28.5398	16.1648	1732	300	25	71.3237	823	103	823	105
S_138	110.204	21.4	Asia	forest	shoot	2019	60906	36495	59.9202	39	23.0822	6.71242	33.0433	512.977	31.969	11.655	20.314	28.5398	17.6635	28.5398	16.1648	1732	300	25	71.3237	823	103	823	105
S_139	110.204	21.4	Asia	forest	shoot	2019	64406	39960	62.0439	21	23.0822	6.71242	33.0433	512.977	31.969	11.655	20.314	28.5398	17.6635	28.5398	16.1648	1732	300	25	71.3237	823	103	823	105
S_140	110.204	21.4	Asia	forest	rhizosphere	2019	53169	872	1.64005	31	23.0822	6.71242	33.0433	512.977	31.969	11.655	20.314	28.5398	17.6635	28.5398	16.1648	1732	300	25	71.3237	823	103	823	105
S_141	110.204	21.4	Asia	forest	shoot	2019	64035	16348	25.5298	43	23.0822	6.71242	33.0433	512.977	31.969	11.655	20.314	28.5398	17.6635	28.5398	16.1648	1732	300	25	71.3237	823	103	823	105
S_142	116.937	28.2081	Asia	cropland	soil	2019	35138	7198	20.4849	61	18.5551	8.437	26.9329	829.182	34.029	2.703	31.326	22.5238	14.437	28.3442	8.0195	1774	331	50	62.4455	856	181	592	242
S_143	116.937	28.2081	Asia	cropland	soil	2019	41373	10145	24.5208	38	18.5551	8.437	26.9329	829.182	34.029	2.703	31.326	22.5238	14.437	28.3442	8.0195	1774	331	50	62.4455	856	181	592	242
S_144	116.937	28.2081	Asia	cropland	soil	2019	71538	4858	6.7908	51	18.5551	8.437	26.9329	829.182	34.029	2.703	31.326	22.5238	14.437	28.3442	8.0195	1774	331	50	62.4455	856	181	592	242
S_145	116.937	28.2081	Asia	cropland	soil	2019	60207	4185	6.95102	35	18.5551	8.437	26.9329	829.182	34.029	2.703	31.326	22.5238	14.437	28.3442	8.0195	1774	331	50	62.4455	856	181	592	242
S_146	116.937	28.2081	Asia	cropland	soil	2019	41335	6058	14.6559	40	18.5551	8.437	26.9329	829.182	34.029	2.703	31.326	22.5238	14.437	28.3442	8.0195	1774	331	50	62.4455	856	181	592	242
S_147	116.937	28.2081	Asia	cropland	soil	2019	37373	26928	72.052	46	18.5551	8.437	26.9329	829.182	34.029	2.703	31.326	22.5238	14.437	28.3442	8.0195	1774	331	50	62.4455	856	181	592	242
S_148	116.937	28.2081	Asia	cropland	soil	2019	31314	5321	16.9924	33	18.5551	8.437	26.9329	829.182	34.029	2.703	31.326	22.5238	14.437	28.3442	8.0195	1774	331	50	62.4455	856	181	592	242
S_149	116.937	28.2081	Asia	cropland	soil	2019	62198	45973	73.914	30	18.5551	8.437	26.9329	829.182	34.029	2.703	31.326	22.5238	14.437	28.3442	8.0195	1774	331	50	62.4455	856	181	592	242
S_150	116.937	28.2081	Asia	cropland	soil	2019	44055	22588	51.2723	26	18.5551	8.437	26.9329	829.182	34.029	2.703	31.326	22.5238	14.437	28.3442	8.0195	1774	331	50	62.4455	856	181	592	242
S_151	116.937	28.2081	Asia	cropland	soil	2019	52381	29197	55.7397	38	18.5551	8.437	26.9329	829.182	34.029	2.703	31.326	22.5238	14.437	28.3442	8.0195	1774	331	50	62.4455	856	181	592	242
S_152	116.937	28.2081	Asia	cropland	soil	2019	34231	13272	38.7719	51	18.5551	8.437	26.9329	829.182	34.029	2.703	31.326	22.5238	14.437	28.3442	8.0195	1774	331	50	62.4455	856	181	592	242
S_153	116.937	28.2081	Asia	cropland	soil	2019	52762	6494	12.3081	60	18.5551	8.437	26.9329	829.182	34.029	2.703	31.326	22.5238	14.437	28.3442	8.0195	1774	331	50	62.4455	856	181	592	242
S_154	116.937	28.2081	Asia	cropland	soil	2019	70692	3575	5.05715	49	18.5551	8.437	26.9329	829.182	34.029	2.703	31.326	22.5238	14.437	28.3442	8.0195	1774	331	50	62.4455	856	181	592	242
S_155	116.937	28.2081	Asia	cropland	soil	2019	35591	4384	12.3177	54	18.5551	8.437	26.9329	829.182	34.029	2.703	31.326	22.5238	14.437	28.3442	8.0195	1774	331	50	62.4455	856	181	592	242
S_156	116.937	28.2081	Asia	cropland	soil	2019	61863	39988	64.6396	36	18.5551	8.437	26.9329	829.182	34.029	2.703	31.326	22.5238	14.437	28.3442	8.0195	1774	331	50	62.4455	856	181	592	242
S_157	116.937	28.2081	Asia	cropland	soil	2019	71936	7133	9.91576	73	18.5551	8.437	26.9329	829.182	34.029	2.703	31.326	22.5238	14.437	28.3442	8.0195	1774	331	50	62.4455	856	181	592	242
S_158	116.937	28.2081	Asia	cropland	soil	2019	61348	21560	35.1438	43	18.5551	8.437	26.9329	829.182	34.029	2.703	31.326	22.5238	14.437	28.3442	8.0195	1774	331	50	62.4455	856	181	592	242
S_159	116.937	28.2081	Asia	cropland	soil	2019	38781	6849	17.6607	38	18.5551	8.437	26.9329	829.182	34.029	2.703	31.326	22.5238	14.437	28.3442	8.0195	1774	331	50	62.4455	856	181	592	242
S_160	116.937	28.2081	Asia	cropland	soil	2019	39120	10419	26.6334	48	18.5551	8.437	26.9329	829.182	34.029	2.703	31.326	22.5238	14.437	28.3442	8.0195	1774	331	50	62.4455	856	181	592	242
S_161	116.937	28.2081	Asia	cropland	soil	2019	68922	6541	9.49044	42	18.5551	8.437	26.9329	829.182	34.029	2.703	31.326	22.5238	14.437	28.3442	8.0195	1774	331	50	62.4455	856	181	592	242
S_162	116.937	28.2081	Asia	cropland	soil	2019	70913	3549	5.00472	45	18.5551	8.437	26.9329	829.182	34.029	2.703	31.326	22.5238	14.437	28.3442	8.0195	1774	331	50	62.4455	856	181	592	242
S_163	116.937	28.2081	Asia	cropland	soil	2019	49932	4740	9.49291	55	18.5551	8.437	26.9329	829.182	34.029	2.703	31.326	22.5238	14.437	28.3442	8.0195	1774	331	50	62.4455	856	181	592	242
S_164	116.937	28.2081	Asia	cropland	soil	2019	32389	10957	33.8294	42	18.5551	8.437	26.9329	829.182	34.029	2.703	31.326	22.5238	14.437	28.3442	8.0195	1774	331	50	62.4455	856	181	592	242
S_165	116.937	28.2081	Asia	cropland	soil	2019	40675	18770	46.1463	39	18.5551	8.437	26.9329	829.182	34.029	2.703	31.326	22.5238	14.437	28.3442	8.0195	1774	331	50	62.4455	856	181	592	242
S_166	116.937	28.2081	Asia	cropland	soil	2019	52192	928	1.77805	9	18.5551	8.437	26.9329	829.182	34.029	2.703	31.326	22.5238	14.437	28.3442	8.0195	1774	331	50	62.4455	856	181	592	242
S_167	116.937	28.2081	Asia	cropland	soil	2019	73096	4286	5.86352	51	18.5551	8.437	26.9329	829.182	34.029	2.703	31.326	22.5238	14.437	28.3442	8.0195	1774	331	50	62.4455	856	181	592	242
S_168	116.937	28.2081	Asia	cropland	soil	2019	35773	9445	26.4026	38	18.5551	8.437	26.9329	829.182	34.029	2.703	31.326	22.5238	14.437	28.3442	8.0195	1774	331	50	62.4455	856	181	592	242
S_169	124.305	41.8	Asia	forest	shoot	2019	68704	421	0.612774	32	6.57725	11.8958	25.2212	1289.53	27.211	-19.955	47.166	21.5212	-10.4842	21.5212	-10.4842	786	203	6	102.71	497	23	497	23
S_170	124.305	41.8	Asia	forest	shoot	2019	66158	558	0.843435	21	6.57725	11.8958	25.2212	1289.53	27.211	-19.955	47.166	21.5212	-10.4842	21.5212	-10.4842	786	203	6	102.71	497	23	497	23
S_171	124.305	41.8	Asia	forest	root	2019	55497	2966	5.34443	60	6.57725	11.8958	25.2212	1289.53	27.211	-19.955	47.166	21.5212	-10.4842	21.5212	-10.4842	786	203	6	102.71	497	23	497	23
S_172	124.305	41.8	Asia	forest	shoot	2019	64136	1028	1.60284	45	6.57725	11.8958	25.2212	1289.53	27.211	-19.955	47.166	21.5212	-10.4842	21.5212	-10.4842	786	203	6	102.71	497	23	497	23
S_173	124.305	41.8	Asia	forest	shoot	2019	34564	282	0.815878	22	6.57725	11.8958	25.2212	1289.53	27.211	-19.955	47.166	21.5212	-10.4842	21.5212	-10.4842	786	203	6	102.71	497	23	497	23
S_174	124.305	41.8	Asia	forest	shoot	2019	65716	591	0.899324	55	6.57725	11.8958	25.2212	1289.53	27.211	-19.955	47.166	21.5212	-10.4842	21.5212	-10.4842	786	203	6	102.71	497	23	497	23
S_175	124.305	41.8	Asia	forest	root	2019	64253	298	0.463792	39	6.57725	11.8958	25.2212	1289.53	27.211	-19.955	47.166	21.5212	-10.4842	21.5212	-10.4842	786	203	6	102.71	497	23	497	23
S_176	124.305	41.8	Asia	forest	shoot	2019	52644	1513	2.87402	43	6.57725	11.8958	25.2212	1289.53	27.211	-19.955	47.166	21.5212	-10.4842	21.5212	-10.4842	786	203	6	102.71	497	23	497	23
S_177	124.305	41.8	Asia	forest	shoot	2019	59506	1792	3.01146	50	6.57725	11.8958	25.2212	1289.53	27.211	-19.955	47.166	21.5212	-10.4842	21.5212	-10.4842	786	203	6	102.71	497	23	497	23
S_178	124.305	41.8	Asia	forest	shoot	2019	63201	7772	12.2973	60	6.57725	11.8958	25.2212	1289.53	27.211	-19.955	47.166	21.5212	-10.4842	21.5212	-10.4842	786	203	6	102.71	497	23	497	23
S_179	124.305	41.8	Asia	forest	root	2019	67575	5480	8.10951	38	6.57725	11.8958	25.2212	1289.53	27.211	-19.955	47.166	21.5212	-10.4842	21.5212	-10.4842	786	203	6	102.71	497	23	497	23
S_180	124.305	41.8	Asia	forest	shoot	2019	67499	571	0.845938	40	6.57725	11.8958	25.2212	1289.53	27.211	-19.955	47.166	21.5212	-10.4842	21.5212	-10.4842	786	203	6	102.71	497	23	497	23
S_181	124.305	41.8	Asia	forest	shoot	2019	64933	2852	4.39222	42	6.57725	11.8958	25.2212	1289.53	27.211	-19.955	47.166	21.5212	-10.4842	21.5212	-10.4842	786	203	6	102.71	497	23	497	23
S_182	124.305	41.8	Asia	forest	shoot	2019	62493	6980	11.1693	54	6.57725	11.8958	25.2212	1289.53	27.211	-19.955	47.166	21.5212	-10.4842	21.5212	-10.4842	786	203	6	102.71	497	23	497	23
S_183	124.305	41.8	Asia	forest	root	2019	10640	817	7.67857	14	6.57725	11.8958	25.2212	1289.53	27.211	-19.955	47.166	21.5212	-10.4842	21.5212	-10.4842	786	203	6	102.71	497	23	497	23
S_184	124.305	41.8	Asia	forest	shoot	2019	66679	3412	5.11705	24	6.57725	11.8958	25.2212	1289.53	27.211	-19.955	47.166	21.5212	-10.4842	21.5212	-10.4842	786	203	6	102.71	497	23	497	23
S_185	124.305	41.8	Asia	forest	shoot	2019	59747	46770	78.2801	37	6.57725	11.8958	25.2212	1289.53	27.211	-19.955	47.166	21.5212	-10.4842	21.5212	-10.4842	786	203	6	102.71	497	23	497	23
S_186	124.305	41.8	Asia	forest	shoot	2019	62591	5673	9.0636	20	6.57725	11.8958	25.2212	1289.53	27.211	-19.955	47.166	21.5212	-10.4842	21.5212	-10.4842	786	203	6	102.71	497	23	497	23
S_187	124.305	41.8	Asia	forest	root	2019	66371	1352	2.03703	38	6.57725	11.8958	25.2212	1289.53	27.211	-19.955	47.166	21.5212	-10.4842	21.5212	-10.4842	786	203	6	102.71	497	23	497	23
S_188	124.305	41.8	Asia	forest	shoot	2019	67315	21895	32.5262	18	6.57725	11.8958	25.2212	1289.53	27.211	-19.955	47.166	21.5212	-10.4842	21.5212	-10.4842	786	203	6	102.71	497	23	497	23
S_189	124.305	41.8	Asia	forest	shoot	2019	60354	2798	4.63598	29	6.57725	11.8958	25.2212	1289.53	27.211	-19.955	47.166	21.5212	-10.4842	21.5212	-10.4842	786	203	6	102.71	497	23	497	23
S_190	124.305	41.8	Asia	forest	shoot	2019	60195	1514	2.51516	40	6.57725	11.8958	25.2212	1289.53	27.211	-19.955	47.166	21.5212	-10.4842	21.5212	-10.4842	786	203	6	102.71	497	23	497	23
S_191	124.305	41.8	Asia	forest	root	2019	67396	25652	38.0616	35	6.57725	11.8958	25.2212	1289.53	27.211	-19.955	47.166	21.5212	-10.4842	21.5212	-10.4842	786	203	6	102.71	497	23	497	23
S_192	124.305	41.8	Asia	forest	shoot	2019	65909	39810	60.4015	47	6.57725	11.8958	25.2212	1289.53	27.211	-19.955	47.166	21.5212	-10.4842	21.5212	-10.4842	786	203	6	102.71	497	23	497	23
S_193	124.305	41.8	Asia	forest	shoot	2019	66687	2728	4.09075	59	6.57725	11.8958	25.2212	1289.53	27.211	-19.955	47.166	21.5212	-10.4842	21.5212	-10.4842	786	203	6	102.71	497	23	497	23
S_194	124.305	41.8	Asia	forest	shoot	2019	67627	5358	7.92287	76	6.57725	11.8958	25.2212	1289.53	27.211	-19.955	47.166	21.5212	-10.4842	21.5212	-10.4842	786	203	6	102.71	497	23	497	23
S_195	124.305	41.8	Asia	forest	root	2019	65781	2813	4.27631	48	6.57725	11.8958	25.2212	1289.53	27.211	-19.955	47.166	21.5212	-10.4842	21.5212	-10.4842	786	203	6	102.71	497	23	497	23
S_196	124.305	41.8	Asia	forest	shoot	2019	61922	1606	2.59359	63	6.57725	11.8958	25.2212	1289.53	27.211	-19.955	47.166	21.5212	-10.4842	21.5212	-10.4842	786	203	6	102.71	497	23	497	23
S_197	124.305	41.8	Asia	forest	shoot	2019	59892	717	1.19715	45	6.57725	11.8958	25.2212	1289.53	27.211	-19.955	47.166	21.5212	-10.4842	21.5212	-10.4842	786	203	6	102.71	497	23	497	23
S_198	124.305	41.8	Asia	forest	shoot	2019	66168	28724	43.4107	49	6.57725	11.8958	25.2212	1289.53	27.211	-19.955	47.166	21.5212	-10.4842	21.5212	-10.4842	786	203	6	102.71	497	23	497	23
S_199	124.305	41.8	Asia	forest	root	2019	68455	6067	8.86276	26	6.57725	11.8958	25.2212	1289.53	27.211	-19.955	47.166	21.5212	-10.4842	21.5212	-10.4842	786	203	6	102.71	497	23	497	23
S_200	124.305	41.8	Asia	forest	shoot	2019	62981	1152	1.82912	54	6.57725	11.8958	25.2212	1289.53	27.211	-19.955	47.166	21.5212	-10.4842	21.5212	-10.4842	786	203	6	102.71	497	23	497	23
S_201	113.708	24.2	Asia	forest	shoot	2019	63401	4987	7.86581	15	21.0179	8.7105	33.0118	645.076	33.185	6.799	26.386	24.5315	14.1813	28.2787	12.583	1725	299	32	67.05	826	114	672	175
S_202	113.708	24.2	Asia	forest	shoot	2019	69487	19845	28.5593	10	21.0179	8.7105	33.0118	645.076	33.185	6.799	26.386	24.5315	14.1813	28.2787	12.583	1725	299	32	67.05	826	114	672	175
S_203	113.708	24.2	Asia	forest	rhizosphere	2019	59329	2135	3.59858	41	21.0179	8.7105	33.0118	645.076	33.185	6.799	26.386	24.5315	14.1813	28.2787	12.583	1725	299	32	67.05	826	114	672	175
S_204	113.708	24.2	Asia	forest	shoot	2019	69694	4393	6.30327	33	21.0179	8.7105	33.0118	645.076	33.185	6.799	26.386	24.5315	14.1813	28.2787	12.583	1725	299	32	67.05	826	114	672	175
S_205	113.708	24.2	Asia	forest	shoot	2019	60201	768	1.27573	23	21.0179	8.7105	33.0118	645.076	33.185	6.799	26.386	24.5315	14.1813	28.2787	12.583	1725	299	32	67.05	826	114	672	175
S_206	113.708	24.2	Asia	forest	shoot	2019	69127	42845	61.9801	23	21.0179	8.7105	33.0118	645.076	33.185	6.799	26.386	24.5315	14.1813	28.2787	12.583	1725	299	32	67.05	826	114	672	175
S_207	113.708	24.2	Asia	forest	shoot	2019	61735	10132	16.4121	17	21.0179	8.7105	33.0118	645.076	33.185	6.799	26.386	24.5315	14.1813	28.2787	12.583	1725	299	32	67.05	826	114	672	175
S_208	113.708	24.2	Asia	forest	shoot	2019	68839	31836	46.247	32	21.0179	8.7105	33.0118	645.076	33.185	6.799	26.386	24.5315	14.1813	28.2787	12.583	1725	299	32	67.05	826	114	672	175
S_209	113.708	24.2	Asia	forest	shoot	2019	64448	48750	75.6424	21	21.0179	8.7105	33.0118	645.076	33.185	6.799	26.386	24.5315	14.1813	28.2787	12.583	1725	299	32	67.05	826	114	672	175
S_210	113.708	24.2	Asia	forest	rhizosphere	2019	68071	1997	2.9337	24	21.0179	8.7105	33.0118	645.076	33.185	6.799	26.386	24.5315	14.1813	28.2787	12.583	1725	299	32	67.05	826	114	672	175
S_211	113.708	24.2	Asia	forest	shoot	2019	66605	56725	85.1663	13	21.0179	8.7105	33.0118	645.076	33.185	6.799	26.386	24.5315	14.1813	28.2787	12.583	1725	299	32	67.05	826	114	672	175
S_212	113.708	24.2	Asia	forest	shoot	2019	64357	56182	87.2974	11	21.0179	8.7105	33.0118	645.076	33.185	6.799	26.386	24.5315	14.1813	28.2787	12.583	1725	299	32	67.05	826	114	672	175
S_213	113.708	24.2	Asia	forest	shoot	2019	59674	2869	4.80779	29	21.0179	8.7105	33.0118	645.076	33.185	6.799	26.386	24.5315	14.1813	28.2787	12.583	1725	299	32	67.05	826	114	672	175
S_214	113.708	24.2	Asia	forest	shoot	2019	60026	2640	4.39809	23	21.0179	8.7105	33.0118	645.076	33.185	6.799	26.386	24.5315	14.1813	28.2787	12.583	1725	299	32	67.05	826	114	672	175
S_215	113.708	24.2	Asia	forest	shoot	2019	67649	8949	13.2286	29	21.0179	8.7105	33.0118	645.076	33.185	6.799	26.386	24.5315	14.1813	28.2787	12.583	1725	299	32	67.05	826	114	672	175
S_216	119.232	29.6	Asia	forest	shoot	2019	61612	13603	22.0785	39	15.5055	7.62558	24.988	834.035	30.582	0.065	30.517	19.4178	7.04417	25.4595	4.95883	1535	253	40	49.3488	625	158	537	191
S_217	119.232	29.6	Asia	forest	root	2019	66913	28976	43.304	31	15.5055	7.62558	24.988	834.035	30.582	0.065	30.517	19.4178	7.04417	25.4595	4.95883	1535	253	40	49.3488	625	158	537	191
S_218	119.232	29.6	Asia	forest	shoot	2019	65928	4696	7.12292	45	15.5055	7.62558	24.988	834.035	30.582	0.065	30.517	19.4178	7.04417	25.4595	4.95883	1535	253	40	49.3488	625	158	537	191
S_219	119.232	29.6	Asia	forest	shoot	2019	64794	44511	68.6962	29	15.5055	7.62558	24.988	834.035	30.582	0.065	30.517	19.4178	7.04417	25.4595	4.95883	1535	253	40	49.3488	625	158	537	191
S_220	119.232	29.6	Asia	forest	rhizosphere	2019	62925	1153	1.83234	29	15.5055	7.62558	24.988	834.035	30.582	0.065	30.517	19.4178	7.04417	25.4595	4.95883	1535	253	40	49.3488	625	158	537	191
S_221	119.232	29.6	Asia	forest	shoot	2019	64571	1353	2.09537	27	15.5055	7.62558	24.988	834.035	30.582	0.065	30.517	19.4178	7.04417	25.4595	4.95883	1535	253	40	49.3488	625	158	537	191
S_222	119.232	29.6	Asia	forest	shoot	2019	63746	322	0.50513	17	15.5055	7.62558	24.988	834.035	30.582	0.065	30.517	19.4178	7.04417	25.4595	4.95883	1535	253	40	49.3488	625	158	537	191
S_223	119.232	29.6	Asia	forest	shoot	2019	63499	1702	2.68036	46	15.5055	7.62558	24.988	834.035	30.582	0.065	30.517	19.4178	7.04417	25.4595	4.95883	1535	253	40	49.3488	625	158	537	191
S_224	119.232	29.6	Asia	forest	shoot	2019	61584	1396	2.26682	44	15.5055	7.62558	24.988	834.035	30.582	0.065	30.517	19.4178	7.04417	25.4595	4.95883	1535	253	40	49.3488	625	158	537	191
S_225	119.232	29.6	Asia	forest	shoot	2019	62222	18309	29.4253	25	15.5055	7.62558	24.988	834.035	30.582	0.065	30.517	19.4178	7.04417	25.4595	4.95883	1535	253	40	49.3488	625	158	537	191
S_226	119.232	29.6	Asia	forest	shoot	2019	67099	74	0.110285	10	15.5055	7.62558	24.988	834.035	30.582	0.065	30.517	19.4178	7.04417	25.4595	4.95883	1535	253	40	49.3488	625	158	537	191
S_227	119.232	29.6	Asia	forest	shoot	2019	62706	21553	34.3715	23	15.5055	7.62558	24.988	834.035	30.582	0.065	30.517	19.4178	7.04417	25.4595	4.95883	1535	253	40	49.3488	625	158	537	191
S_228	119.232	29.6	Asia	forest	root	2019	51520	14419	27.9872	28	15.5055	7.62558	24.988	834.035	30.582	0.065	30.517	19.4178	7.04417	25.4595	4.95883	1535	253	40	49.3488	625	158	537	191
S_229	119.232	29.6	Asia	forest	shoot	2019	67636	16297	24.0952	23	15.5055	7.62558	24.988	834.035	30.582	0.065	30.517	19.4178	7.04417	25.4595	4.95883	1535	253	40	49.3488	625	158	537	191
S_230	119.232	29.6	Asia	forest	shoot	2019	58045	2573	4.43277	29	15.5055	7.62558	24.988	834.035	30.582	0.065	30.517	19.4178	7.04417	25.4595	4.95883	1535	253	40	49.3488	625	158	537	191
S_231	119.232	29.6	Asia	forest	rhizosphere	2019	63613	29397	46.2123	23	15.5055	7.62558	24.988	834.035	30.582	0.065	30.517	19.4178	7.04417	25.4595	4.95883	1535	253	40	49.3488	625	158	537	191
S_232	119.232	29.6	Asia	forest	shoot	2019	68280	853	1.24927	45	15.5055	7.62558	24.988	834.035	30.582	0.065	30.517	19.4178	7.04417	25.4595	4.95883	1535	253	40	49.3488	625	158	537	191
S_233	119.232	29.6	Asia	forest	shoot	2019	65475	37587	57.4066	32	15.5055	7.62558	24.988	834.035	30.582	0.065	30.517	19.4178	7.04417	25.4595	4.95883	1535	253	40	49.3488	625	158	537	191
S_234	119.232	29.6	Asia	forest	shoot	2019	67891	3591	5.28936	58	15.5055	7.62558	24.988	834.035	30.582	0.065	30.517	19.4178	7.04417	25.4595	4.95883	1535	253	40	49.3488	625	158	537	191
S_235	119.232	29.6	Asia	forest	root	2019	63914	11055	17.2967	75	15.5055	7.62558	24.988	834.035	30.582	0.065	30.517	19.4178	7.04417	25.4595	4.95883	1535	253	40	49.3488	625	158	537	191
S_236	119.232	29.6	Asia	forest	shoot	2019	57574	3965	6.88679	58	15.5055	7.62558	24.988	834.035	30.582	0.065	30.517	19.4178	7.04417	25.4595	4.95883	1535	253	40	49.3488	625	158	537	191
S_237	119.232	29.6	Asia	forest	rhizosphere	2019	69124	2580	3.73242	42	15.5055	7.62558	24.988	834.035	30.582	0.065	30.517	19.4178	7.04417	25.4595	4.95883	1535	253	40	49.3488	625	158	537	191
S_238	119.232	29.6	Asia	forest	shoot	2019	66245	5851	8.83236	57	15.5055	7.62558	24.988	834.035	30.582	0.065	30.517	19.4178	7.04417	25.4595	4.95883	1535	253	40	49.3488	625	158	537	191
S_239	119.232	29.6	Asia	forest	shoot	2019	66529	1319	1.98259	63	15.5055	7.62558	24.988	834.035	30.582	0.065	30.517	19.4178	7.04417	25.4595	4.95883	1535	253	40	49.3488	625	158	537	191
S_240	119.232	29.6	Asia	forest	shoot	2019	64307	841	1.30779	30	15.5055	7.62558	24.988	834.035	30.582	0.065	30.517	19.4178	7.04417	25.4595	4.95883	1535	253	40	49.3488	625	158	537	191
S_241	119.232	29.6	Asia	forest	shoot	2019	65061	8253	12.685	33	15.5055	7.62558	24.988	834.035	30.582	0.065	30.517	19.4178	7.04417	25.4595	4.95883	1535	253	40	49.3488	625	158	537	191
S_242	119.232	29.6	Asia	forest	shoot	2019	63541	3464	5.4516	44	15.5055	7.62558	24.988	834.035	30.582	0.065	30.517	19.4178	7.04417	25.4595	4.95883	1535	253	40	49.3488	625	158	537	191
S_243	119.232	29.6	Asia	forest	shoot	2019	66046	4623	6.99967	60	15.5055	7.62558	24.988	834.035	30.582	0.065	30.517	19.4178	7.04417	25.4595	4.95883	1535	253	40	49.3488	625	158	537	191
S_244	119.232	29.6	Asia	forest	shoot	2019	64058	1051	1.6407	39	15.5055	7.62558	24.988	834.035	30.582	0.065	30.517	19.4178	7.04417	25.4595	4.95883	1535	253	40	49.3488	625	158	537	191
S_245	119.232	29.6	Asia	forest	root	2019	68273	4656	6.81968	52	15.5055	7.62558	24.988	834.035	30.582	0.065	30.517	19.4178	7.04417	25.4595	4.95883	1535	253	40	49.3488	625	158	537	191
S_246	119.232	29.6	Asia	forest	shoot	2019	64444	7611	11.8103	34	15.5055	7.62558	24.988	834.035	30.582	0.065	30.517	19.4178	7.04417	25.4595	4.95883	1535	253	40	49.3488	625	158	537	191
S_247	119.232	29.6	Asia	forest	rhizosphere	2019	65728	19158	29.1474	39	15.5055	7.62558	24.988	834.035	30.582	0.065	30.517	19.4178	7.04417	25.4595	4.95883	1535	253	40	49.3488	625	158	537	191
S_248	119.232	29.6	Asia	forest	shoot	2019	58781	3737	6.3575	33	15.5055	7.62558	24.988	834.035	30.582	0.065	30.517	19.4178	7.04417	25.4595	4.95883	1535	253	40	49.3488	625	158	537	191
S_249	108.101	33.1	Asia	forest	shoot	2019	61667	7308	11.8507	50	12.357	8.4485	28.7618	781.777	26.859	-2.515	29.374	20.9168	2.50683	21.9372	2.50683	844	148	8	70.364	403	30	354	30
S_250	108.101	33.1	Asia	forest	shoot	2019	65555	12620	19.251	82	12.357	8.4485	28.7618	781.777	26.859	-2.515	29.374	20.9168	2.50683	21.9372	2.50683	844	148	8	70.364	403	30	354	30
S_251	108.101	33.1	Asia	forest	root	2019	68166	18446	27.0604	87	12.357	8.4485	28.7618	781.777	26.859	-2.515	29.374	20.9168	2.50683	21.9372	2.50683	844	148	8	70.364	403	30	354	30
S_252	108.101	33.1	Asia	forest	shoot	2019	58741	16018	27.2689	79	12.357	8.4485	28.7618	781.777	26.859	-2.515	29.374	20.9168	2.50683	21.9372	2.50683	844	148	8	70.364	403	30	354	30
S_253	108.101	33.1	Asia	forest	shoot	2019	61332	25533	41.6308	50	12.357	8.4485	28.7618	781.777	26.859	-2.515	29.374	20.9168	2.50683	21.9372	2.50683	844	148	8	70.364	403	30	354	30
S_254	108.101	33.1	Asia	forest	shoot	2019	65488	13159	20.0938	125	12.357	8.4485	28.7618	781.777	26.859	-2.515	29.374	20.9168	2.50683	21.9372	2.50683	844	148	8	70.364	403	30	354	30
S_255	108.101	33.1	Asia	forest	root	2019	59749	10500	17.5735	31	12.357	8.4485	28.7618	781.777	26.859	-2.515	29.374	20.9168	2.50683	21.9372	2.50683	844	148	8	70.364	403	30	354	30
S_256	108.101	33.1	Asia	forest	shoot	2019	65895	18385	27.9004	90	12.357	8.4485	28.7618	781.777	26.859	-2.515	29.374	20.9168	2.50683	21.9372	2.50683	844	148	8	70.364	403	30	354	30
S_257	108.101	33.1	Asia	forest	shoot	2019	68514	8200	11.9684	49	12.357	8.4485	28.7618	781.777	26.859	-2.515	29.374	20.9168	2.50683	21.9372	2.50683	844	148	8	70.364	403	30	354	30
S_258	108.101	33.1	Asia	forest	shoot	2019	47452	6003	12.6507	46	12.357	8.4485	28.7618	781.777	26.859	-2.515	29.374	20.9168	2.50683	21.9372	2.50683	844	148	8	70.364	403	30	354	30
S_259	108.101	33.1	Asia	forest	root	2019	61840	3162	5.1132	44	12.357	8.4485	28.7618	781.777	26.859	-2.515	29.374	20.9168	2.50683	21.9372	2.50683	844	148	8	70.364	403	30	354	30
S_260	108.101	33.1	Asia	forest	shoot	2019	62535	18211	29.1213	70	12.357	8.4485	28.7618	781.777	26.859	-2.515	29.374	20.9168	2.50683	21.9372	2.50683	844	148	8	70.364	403	30	354	30
S_261	108.101	33.1	Asia	forest	shoot	2019	57705	31037	53.7856	26	12.357	8.4485	28.7618	781.777	26.859	-2.515	29.374	20.9168	2.50683	21.9372	2.50683	844	148	8	70.364	403	30	354	30
S_262	108.101	33.1	Asia	forest	shoot	2019	49769	2974	5.97561	39	12.357	8.4485	28.7618	781.777	26.859	-2.515	29.374	20.9168	2.50683	21.9372	2.50683	844	148	8	70.364	403	30	354	30
S_263	108.101	33.1	Asia	forest	shoot	2019	68922	1704	2.47236	28	12.357	8.4485	28.7618	781.777	26.859	-2.515	29.374	20.9168	2.50683	21.9372	2.50683	844	148	8	70.364	403	30	354	30
S_264	108.101	33.1	Asia	forest	shoot	2019	57759	897	1.553	36	12.357	8.4485	28.7618	781.777	26.859	-2.515	29.374	20.9168	2.50683	21.9372	2.50683	844	148	8	70.364	403	30	354	30
S_265	108.101	33.1	Asia	forest	shoot	2019	68332	8991	13.1578	88	12.357	8.4485	28.7618	781.777	26.859	-2.515	29.374	20.9168	2.50683	21.9372	2.50683	844	148	8	70.364	403	30	354	30
S_266	108.101	33.1	Asia	forest	root	2019	43328	422	0.973966	21	12.357	8.4485	28.7618	781.777	26.859	-2.515	29.374	20.9168	2.50683	21.9372	2.50683	844	148	8	70.364	403	30	354	30
S_267	108.101	33.1	Asia	forest	shoot	2019	59769	41272	69.0525	21	12.357	8.4485	28.7618	781.777	26.859	-2.515	29.374	20.9168	2.50683	21.9372	2.50683	844	148	8	70.364	403	30	354	30
S_268	108.101	33.1	Asia	forest	shoot	2019	61425	920	1.49776	57	12.357	8.4485	28.7618	781.777	26.859	-2.515	29.374	20.9168	2.50683	21.9372	2.50683	844	148	8	70.364	403	30	354	30
S_269	108.101	33.1	Asia	forest	shoot	2019	69719	7818	11.2136	94	12.357	8.4485	28.7618	781.777	26.859	-2.515	29.374	20.9168	2.50683	21.9372	2.50683	844	148	8	70.364	403	30	354	30
S_270	108.101	33.1	Asia	forest	root	2019	66640	5251	7.87965	41	12.357	8.4485	28.7618	781.777	26.859	-2.515	29.374	20.9168	2.50683	21.9372	2.50683	844	148	8	70.364	403	30	354	30
S_271	108.101	33.1	Asia	forest	shoot	2019	54160	1231	2.2729	24	12.357	8.4485	28.7618	781.777	26.859	-2.515	29.374	20.9168	2.50683	21.9372	2.50683	844	148	8	70.364	403	30	354	30
S_272	108.101	33.1	Asia	forest	shoot	2019	69418	5597	8.06275	96	12.357	8.4485	28.7618	781.777	26.859	-2.515	29.374	20.9168	2.50683	21.9372	2.50683	844	148	8	70.364	403	30	354	30
S_273	108.101	33.1	Asia	forest	shoot	2019	53808	3407	6.33177	74	12.357	8.4485	28.7618	781.777	26.859	-2.515	29.374	20.9168	2.50683	21.9372	2.50683	844	148	8	70.364	403	30	354	30
S_274	108.101	33.1	Asia	forest	root	2019	67471	40055	59.3662	45	12.357	8.4485	28.7618	781.777	26.859	-2.515	29.374	20.9168	2.50683	21.9372	2.50683	844	148	8	70.364	403	30	354	30
S_275	108.101	33.1	Asia	forest	shoot	2019	57853	18522	32.0156	64	12.357	8.4485	28.7618	781.777	26.859	-2.515	29.374	20.9168	2.50683	21.9372	2.50683	844	148	8	70.364	403	30	354	30
S_276	108.101	33.1	Asia	forest	shoot	2019	64551	9859	15.2732	68	12.357	8.4485	28.7618	781.777	26.859	-2.515	29.374	20.9168	2.50683	21.9372	2.50683	844	148	8	70.364	403	30	354	30
S_277	108.101	33.1	Asia	forest	shoot	2019	62631	9150	14.6094	88	12.357	8.4485	28.7618	781.777	26.859	-2.515	29.374	20.9168	2.50683	21.9372	2.50683	844	148	8	70.364	403	30	354	30
S_278	108.101	33.1	Asia	forest	root	2019	41171	2939	7.13852	43	12.357	8.4485	28.7618	781.777	26.859	-2.515	29.374	20.9168	2.50683	21.9372	2.50683	844	148	8	70.364	403	30	354	30
S_279	108.101	33.1	Asia	forest	shoot	2019	63967	9595	14.9999	76	12.357	8.4485	28.7618	781.777	26.859	-2.515	29.374	20.9168	2.50683	21.9372	2.50683	844	148	8	70.364	403	30	354	30
S_280	108.101	33.1	Asia	forest	shoot	2019	62649	8207	13.1	72	12.357	8.4485	28.7618	781.777	26.859	-2.515	29.374	20.9168	2.50683	21.9372	2.50683	844	148	8	70.364	403	30	354	30
S_281	108.101	33.1	Asia	forest	shoot	2019	64673	21150	32.703	109	12.357	8.4485	28.7618	781.777	26.859	-2.515	29.374	20.9168	2.50683	21.9372	2.50683	844	148	8	70.364	403	30	354	30
S_282	108.101	33.1	Asia	forest	root	2019	69738	25282	36.2528	59	12.357	8.4485	28.7618	781.777	26.859	-2.515	29.374	20.9168	2.50683	21.9372	2.50683	844	148	8	70.364	403	30	354	30
S_283	108.101	33.1	Asia	forest	shoot	2019	63653	20430	32.0959	43	12.357	8.4485	28.7618	781.777	26.859	-2.515	29.374	20.9168	2.50683	21.9372	2.50683	844	148	8	70.364	403	30	354	30
S_284	108.101	33.1	Asia	forest	shoot	2019	61275	258	0.421053	37	12.357	8.4485	28.7618	781.777	26.859	-2.515	29.374	20.9168	2.50683	21.9372	2.50683	844	148	8	70.364	403	30	354	30
S_285	108.101	33.1	Asia	forest	shoot	2019	68729	9874	14.3666	78	12.357	8.4485	28.7618	781.777	26.859	-2.515	29.374	20.9168	2.50683	21.9372	2.50683	844	148	8	70.364	403	30	354	30
S_286	108.101	33.1	Asia	forest	root	2019	68718	9	0.013097	5	12.357	8.4485	28.7618	781.777	26.859	-2.515	29.374	20.9168	2.50683	21.9372	2.50683	844	148	8	70.364	403	30	354	30
S_287	108.101	33.1	Asia	forest	shoot	2019	64094	29244	45.6267	5	12.357	8.4485	28.7618	781.777	26.859	-2.515	29.374	20.9168	2.50683	21.9372	2.50683	844	148	8	70.364	403	30	354	30
S_288	108.101	33.1	Asia	forest	shoot	2019	64109	4016	6.26433	47	12.357	8.4485	28.7618	781.777	26.859	-2.515	29.374	20.9168	2.50683	21.9372	2.50683	844	148	8	70.364	403	30	354	30
S_289	108.101	33.1	Asia	forest	shoot	2019	65323	29033	44.4453	76	12.357	8.4485	28.7618	781.777	26.859	-2.515	29.374	20.9168	2.50683	21.9372	2.50683	844	148	8	70.364	403	30	354	30
S_290	108.101	33.1	Asia	forest	root	2019	61703	542	0.878401	32	12.357	8.4485	28.7618	781.777	26.859	-2.515	29.374	20.9168	2.50683	21.9372	2.50683	844	148	8	70.364	403	30	354	30
S_291	108.101	33.1	Asia	forest	shoot	2019	59790	34481	57.6702	38	12.357	8.4485	28.7618	781.777	26.859	-2.515	29.374	20.9168	2.50683	21.9372	2.50683	844	148	8	70.364	403	30	354	30
S_292	108.101	33.1	Asia	forest	shoot	2019	58683	6335	10.7953	77	12.357	8.4485	28.7618	781.777	26.859	-2.515	29.374	20.9168	2.50683	21.9372	2.50683	844	148	8	70.364	403	30	354	30
S_293	108.101	33.1	Asia	forest	shoot	2019	63732	13914	21.832	104	12.357	8.4485	28.7618	781.777	26.859	-2.515	29.374	20.9168	2.50683	21.9372	2.50683	844	148	8	70.364	403	30	354	30
S_294	108.101	33.1	Asia	forest	root	2019	61121	4452	7.28391	41	12.357	8.4485	28.7618	781.777	26.859	-2.515	29.374	20.9168	2.50683	21.9372	2.50683	844	148	8	70.364	403	30	354	30
S_295	108.101	33.1	Asia	forest	shoot	2019	65770	3801	5.77923	23	12.357	8.4485	28.7618	781.777	26.859	-2.515	29.374	20.9168	2.50683	21.9372	2.50683	844	148	8	70.364	403	30	354	30
S_296	108.101	33.1	Asia	forest	shoot	2019	61591	8298	13.4727	53	12.357	8.4485	28.7618	781.777	26.859	-2.515	29.374	20.9168	2.50683	21.9372	2.50683	844	148	8	70.364	403	30	354	30
S_297	108.101	33.1	Asia	forest	shoot	2019	53967	11448	21.213	79	12.357	8.4485	28.7618	781.777	26.859	-2.515	29.374	20.9168	2.50683	21.9372	2.50683	844	148	8	70.364	403	30	354	30
S_298	108.101	33.1	Asia	forest	root	2019	61323	766	1.24912	52	12.357	8.4485	28.7618	781.777	26.859	-2.515	29.374	20.9168	2.50683	21.9372	2.50683	844	148	8	70.364	403	30	354	30
S_299	138.659	-35.0854	Australia	woodland	soil	2014	176544	9331	5.28537	46	14.9415	9.87392	47.3183	391.308	27.043	6.176	20.867	10.229	19.7718	19.7718	10.229	765	115	20	51.0274	318	81	81	318
S_300	150.721	-33.6125	Australia	woodland	soil	2015	152078	2549	1.67611	39	17.2454	12.9674	52.1324	435.574	28.761	3.887	24.874	22.0658	12.5488	22.4	11.5518	845	108	38	33.5815	314	132	291	139
S_301	52.171	36.2938	Asia	forest	soil	2018	45597	1397	3.0638	54	11.5055	8.89608	27.5497	870.388	28.174	-4.117	32.291	1.63467	22.0388	22.0388	0.668167	329	45	10	40.7487	111	34	34	99
S_302	110.586	-66.3695	Antarctica	desert	soil	2005	206666	36	0.0174194	3	-9.47664	6.16934	29.6858	576.107	2.30714	-18.475	20.7821	-14.5429	-7.29077	-1.3378	-14.8292	311	35	21	15.6389	96	69	70	79
S_303	-106.531	52.1627	North America	grassland	rhizosphere	2014	12260	358	2.92007	10	2.35283	11.9065	25.1893	1302.33	25.151	-22.117	47.268	15.3147	-11.9627	17.377	-14.6408	363	64	11	60.9014	174	42	166	42
S_304	-79.1436	-2.8433	South America	forest	root	2013	45689	168	0.367703	7	8.5665	10.5237	82.4545	68.2027	14.989	2.226	12.763	9.0705	7.61	9.0705	7.563	1162	136	67	19.9578	368	229	368	242
S_305	88.4067	33.295	Asia	desert	soil	2011	59205	4936	8.33713	70	-3.91767	13.8032	37.1482	885.756	13.677	-23.48	37.157	6.10967	-13.7782	6.79283	-14.8817	256	68	1	109.501	171	5	167	5
S_306	150.757	-35.1281	Australia	forest	soil	2012	21993	136	0.618379	16	16.7602	6.05556	42.2481	302.656	23.8556	9.52222	14.3333	15.7259	13.2333	20.4148	12.9778	1248	139	73	22.7632	395	240	351	292
S_307	130.46	31.31	Asia	forest	soil	2015	54479	812	1.49048	24	16.9592	8.33333	29.8879	719.563	30.221	2.339	27.882	22.7573	10.0092	25.7522	7.94283	2280	419	90	51.2073	966	288	690	306
S_308	112.83	22.57	Asia	forest	soil	2018	28565	392	1.37231	11	22.286	6.83825	31.4938	551.611	32.053	10.34	21.713	27.4203	16.5487	28.3112	14.953	1961	332	36	70.268	906	116	873	133
S_309	112.83	22.57	Asia	forest	soil	2018	10676	568	5.32034	16	22.286	6.83825	31.4938	551.611	32.053	10.34	21.713	27.4203	16.5487	28.3112	14.953	1961	332	36	70.268	906	116	873	133
S_310	10.3894	47.5054	Europe	grassland	root	2015	19437	49	0.252097	6	5.70492	8.308	33.5095	624.254	18.89	-5.903	24.793	13.381	-0.959833	13.381	-1.70817	1489	186	93	27.508	535	288	535	291
S_311	9.90902	46.8022	Europe	forest	soil	2015	25657	714	2.78287	23	1.10538	8.73808	34.212	621.387	14.457	-11.084	25.541	8.70833	-5.67117	8.70833	-6.19183	1180	140	67	24.9539	406	223	406	228
S_312	8.70753	50.1108	Europe	grassland	soil	2014	10613	3001	28.2766	56	10.3453	8.128	31.8695	667.529	24.754	-0.75	25.504	17.2182	6.15617	18.7807	2.34183	661	69	44	14.0698	194	138	188	155
S_313	123.937	40.8833	Asia	forest	soil	2014	38098	582	1.52764	80	6.9055	10.7947	24.6583	1212.13	26.511	-17.266	43.777	20.9597	-8.9805	20.9597	-8.9805	909	248	8	105.918	583	30	583	30
S_314	-89.39	49.07	North America	forest	soil	2011	25542	190	0.743873	24	0.52275	12.9118	25.7979	1294.27	23.903	-26.147	50.05	15.4368	-16.5792	15.4368	-16.5792	769	95	32	32.9701	265	114	265	114
S_315	105.06	37.5843	Asia	desert	soil	2015	22055	785	3.55928	23	9.41971	14.9686	32.7619	1112.53	31.214	-14.475	45.689	20.9863	-4.99817	22.5398	-4.99817	192	52	2	93.5814	116	7	111	7
S_316	105.06	37.5843	Asia	desert	soil	2015	21213	2848	13.4257	26	9.41971	14.9686	32.7619	1112.53	31.214	-14.475	45.689	20.9863	-4.99817	22.5398	-4.99817	192	52	2	93.5814	116	7	111	7
S_317	0.939921	51.6921	Europe	aquatic	root	2013	49190	1466	2.98028	17	10.0682	7.52374	36.2881	484.122	22.1	1.36667	20.7333	7.73131	6.21263	16.2268	4.60101	521	55	30	17.6875	157	103	130	123
S_318	-4.54987	51.9858	Europe	grassland	soil	2013 to 2014	161572	274	0.169584	20	9.53012	5.58192	34.7523	392.179	18.39	2.328	16.062	8.09883	10.3417	14.5218	5.15817	1235	139	73	23.3075	403	230	282	320
S_319	-76.6707	34.7181	North America	aquatic	water	2013	15300	14	0.0915033	2	17.3472	10.1659	35.6455	701.443	30.9387	2.41935	28.5194	25.4651	12.4022	25.7344	8.52312	1447	176	74	23.7096	489	285	444	340
S_320	120.257	-30.6854	Australia	shrubland	soil	2016	26679	2403	9.00708	25	17.8002	13.6366	46.3026	577.535	33.705	4.254	29.451	11.6335	17.3265	24.9097	10.6592	277	39	13	32.6209	102	45	57	94
S_321	-4.3246	53.2493	Europe	grassland	soil	2013 to 2014	55214	208	0.376716	16	10.1689	6.31599	37.5365	394.568	19.4182	2.59192	16.8263	8.57441	11.1744	15.1062	5.6734	956	116	51	26.1927	324	167	224	265
S_322	92.7704	55.8859	Asia	forest	shoot	2012	20914	6153	29.4205	11	-0.337583	10.5528	24.839	1165.35	22.183	-20.302	42.485	14.284	-12.9133	14.284	-14.5437	507	85	12	56.3355	228	43	228	55
S_323	-85.6129	10.9204	North America	forest	soil	2013	73230	294	0.401475	17	26.1165	8.25292	71.7583	75.6259	32.544	21.043	11.501	25.7697	26.1777	27.2482	25.3408	1678	327	2	90.1619	846	15	229	145
S_324	-2.90072	40.0682	Europe	shrubland	soil	2006	93125	637	0.684027	31	13.2565	12.6642	38.9188	708.48	32.269	-0.271	32.54	9.0485	22.4682	22.5748	5.4	461	55	11	39.9154	163	52	54	141
S_325	-95.15	31.11	North America	forest	soil	2012	11631	297	2.55352	27	18.9993	13.089	41.1759	709.357	34.525	2.737	31.788	22.6523	27.045	27.4712	10.0155	1124	120	72	14.5769	317	256	259	275
S_326	-95.15	31.11	North America	forest	soil	2012	21231	246	1.15868	23	18.9993	13.089	41.1759	709.357	34.525	2.737	31.788	22.6523	27.045	27.4712	10.0155	1124	120	72	14.5769	317	256	259	275
S_327	9.13668	56.4393	Europe	cropland	soil	2013	5052	887	17.5574	22	7.89246	7.32508	32.2961	589.096	20.57	-2.111	22.681	8.6695	3.19317	15.2382	0.988833	759	83	40	24.0857	245	131	201	176
S_328	-155.268	19.6875	North America	forest	shoot	2015	16913	734	4.33986	5	15.102	8.32292	69.4039	115.799	20.751	8.759	11.992	14.511	16.0285	16.5693	13.8028	2263	287	110	27.4308	711	429	456	604
S_329	13.6944	53.1073	Europe	forest	deadwood	2012	8394	19	0.226352	1	8.50021	7.58392	29.7735	678.956	22.589	-2.883	25.472	16.9117	3.79967	16.9117	0.2615	549	72	30	27.8915	192	97	192	111
S_330	116.044	-32.553	Australia	forest	soil	2016	71575	809	1.13028	36	16.5177	11.806	49.9218	438.389	30.147	6.498	23.649	11.596	21.8967	22.1713	11.596	1171	228	18	79.5776	622	64	71	622
S_331	107.931	34.555	Asia	cropland	soil	2016	79964	5076	6.34786	49	11.1459	9.82475	28.809	895.714	27.769	-6.334	34.103	20.7185	-0.160167	22.0947	-0.160167	649	118	4	76.2499	338	18	286	18
S_332	14.3216	60.8919	Europe	forest	lichen	2012	9382	241	2.56875	4	3.39163	9.51858	29.3965	829.209	21.084	-11.296	32.38	13.8923	-5.43783	13.8923	-6.69667	672	85	28	32.2106	237	100	237	112
S_333	-4.45032	52.9907	Atlantic Ocean	aquatic	sediment	2016	134271	4795	3.57114	6	9.73411	5.44	36.0074	369.698	18.0387	2.93067	15.108	8.40044	10.5184	14.4033	5.58489	1091	126	62	24.4922	361	197	252	309
S_334	-83.5355	35.6944	North America	forest	soil	2017	51025	67	0.131308	12	12.8733	13.9206	42.19	741.804	29.281	-3.714	32.995	19.9925	13.7082	21.8358	3.52117	1379	144	79	14.7208	390	283	378	343
S_335	115.12	-30.2995	Australia	shrubland	soil	2012	65742	349	0.530863	18	19.4913	13.1199	53.446	434.072	33.415	8.867	24.548	14.526	24.688	25.084	14.526	567	114	7	83.6664	313	32	40	313
S_336	-39.9667	-14.2178	South America	forest	root	2014	24531	23	0.0937589	5	22.7652	7.02325	62.2518	149.353	28.197	16.915	11.282	23.8638	20.9157	24.4067	20.765	1096	144	56	31.162	382	181	329	199
S_337	99.49	26.52	Asia	cropland	soil	2017	83912	7731	9.21322	59	8.995	10.6588	45.5759	489.263	18.495	-4.892	23.387	14.6478	3.52633	14.6478	2.68733	899	150	13	60.3723	400	59	400	73
S_338	-121.92	52.32	North America	forest	soil	2009	9292	88	0.947051	22	4.08979	11.2536	32.9563	823.1	21.955	-12.192	34.147	13.9487	-0.108	13.9487	-6.30333	509	65	22	31.3733	175	70	175	113
S_339	14.3173	60.8949	Europe	forest	lichen	2012	6160	85	1.37987	4	3.39163	9.51858	29.3965	829.209	21.084	-11.296	32.38	13.8923	-5.43783	13.8923	-6.69667	672	85	28	32.2106	237	100	237	112
S_340	-157.924	21.5337	North America	forest	shoot	2016	6265	851	13.5834	18	20.6942	7.00417	62.3535	129.902	26.201	14.968	11.233	19.9992	21.1705	22.2783	19.1337	2336	302	92	39.5602	845	330	417	754
S_341	14.7067	48.6677	Europe	forest	deadwood	2013	19027	754	3.96279	43	6.19671	8.73142	32.6555	684.489	20.695	-6.043	26.738	14.6755	-0.9965	14.6755	-2.09567	867	116	50	29.188	312	165	312	168
S_342	-97.1168	22.0168	Atlantic Ocean	aquatic	sediment	2017	89377	541	0.605301	14	NA	NA	NA	NA	NA	NA	NA	NA	NA	NA	NA	NA	NA	NA	NA	NA	NA	NA	NA
S_343	-39.1081	-14.4681	South America	forest	root	2014	47161	14	0.0296855	2	23.5675	6.18292	62.1461	132.773	28.382	18.433	9.949	24.265	22.5155	25.082	21.83	1967	207	118	17.6301	564	388	502	532
S_344	111.87	26.76	Asia	cropland	soil	2016	5729	1	0.0174551	1	18.1046	7.538	24.7887	833.446	33.381	2.972	30.409	22.3572	9.56917	28.0507	7.585	1375	209	46	47.2128	591	188	407	195
S_345	110.524	-66.2815	Antarctica	desert	soil	2006	115334	223	0.193351	9	-9.02977	6.17645	29.9849	574.442	2.59565	-18.0029	20.5986	-14.0659	-6.80797	-0.925845	-14.3831	314	35	21	17.0379	98	68	72	79
S_346	110.546	-66.4717	Antarctica	desert	soil	2005	130782	293	0.224037	11	0	1	100	0	0.5	-0.5	1	0	0	0	0	430	71	14	41.1061	164	67	143	143
S_347	-156.913	21.1012	North America	forest	shoot	2016	13017	458	3.51848	18	19.3431	6.47151	61.8257	120.858	24.4755	14.0082	10.4673	18.776	20.8367	20.8367	17.8883	2275	326	76	42.9708	886	349	349	733
S_348	-155.851	20.1389	North America	grassland	soil	2015	27652	8381	30.3088	25	23.2315	8.75759	69.3076	144.758	29.3746	16.7388	12.6358	22.5435	24.9102	24.9102	21.4122	987	120	42	28.7428	325	170	170	270
S_349	-155.329	19.6747	North America	forest	shoot	2015	5019	69	1.37478	5	15.102	8.32292	69.4039	115.799	20.751	8.759	11.992	14.511	16.0285	16.5693	13.8028	2263	287	110	27.4308	711	429	456	604
S_350	6.40244	45.0607	Europe	shrubland	rhizosphere	2014	28548	1000	3.50287	23	0.94325	7.11867	29.416	625.382	14.906	-9.294	24.2	-4.53333	8.76133	9.037	-5.87717	1417	158	72	20.9905	442	257	261	406
S_351	113.766	35.1278	Asia	cropland	rhizosphere	2017	28031	803	2.86469	29	14.1363	10.7882	29.0264	990.585	31.689	-5.478	37.167	25.9902	1.457	25.9902	1.457	564	145	3	94.7651	331	15	331	15
S_352	-112.523	36.625	North America	shrubland	root	2013	15662	423	2.7008	4	11.231	16.3097	42.4446	815.111	32.515	-5.911	38.426	3.14917	14.2523	21.519	1.59783	339	43	11	31.4058	105	48	88	93
S_353	4.95	50.88	Europe	forest	root	2015	66991	4196	6.26353	57	10.4541	7.221	31.6142	580.863	23.288	0.447	22.841	17.699	6.31883	17.699	3.51017	764	72	49	12.2534	212	162	212	185
S_354	134.783	48.2195	Asia	forest	shoot	2013	10575	1479	13.9858	14	0.306958	10.1306	20.2949	1475.98	24.587	-25.33	49.917	16.0267	-18.7232	17.6238	-18.7232	753	164	10	84.883	414	36	413	36
S_355	57.2782	-32.7057	Indian Ocean	aquatic	sediment	2015	46179	1058	2.29108	3	NA	NA	NA	NA	NA	NA	NA	NA	NA	NA	NA	NA	NA	NA	NA	NA	NA	NA	NA
S_356	10.7403	45.8731	Europe	forest	shoot	2013	124717	93635	75.078	28	7.52304	8.47258	31.9082	675.615	21.788	-4.765	26.553	16.006	-0.521	16.006	-0.521	517	63	18	40.4225	182	64	182	64
S_357	9.62854	46.0922	Europe	grassland	soil	2014	225123	5422	2.40846	77	7.87162	9.35308	34.3106	670.923	22.334	-4.926	27.26	16.2837	-0.169167	16.2837	-0.169167	1013	114	41	31.6647	327	153	327	153
S_358	-68.3453	-54.7589	South America	forest	soil	2015	34568	36	0.104143	5	3.28717	6.18983	43.2734	307.531	10.899	-3.405	14.304	6.38317	1.635	6.93433	-0.646833	579	57	33	15.6592	164	109	161	138
S_359	17.9153	53.0059	Europe	forest	root	2015	16549	1154	6.97323	32	8.28358	8.411	29.6747	759.832	23.876	-4.468	28.344	17.5943	-0.0988333	17.5943	-1.13683	530	78	23	36.4637	202	81	202	91
S_360	-105.624	40.0579	North America	tundra	soil	2015	7835	71	0.90619	3	-0.568042	12.5641	39.3525	721.09	17.459	-14.468	31.927	-3.4265	0.4905	8.80633	-8.1425	706	82	44	19.4493	228	145	174	159
S_361	-96.6128	39.1013	North America	grassland	soil	2015	5052	136	2.692	27	12.4871	12.9611	31.3274	1036.14	32.743	-8.63	41.373	22.5332	-0.770167	24.9655	-0.770167	886	134	22	51.7762	365	72	321	72
S_362	-155.576	19.5367	North America	tundra	air	2001	10157	5554	54.6815	12	7.84137	11.2494	75.1263	137.988	15.396	0.422	14.974	6.16533	9.01367	9.4735	6.16533	765	102	16	39.6607	268	119	129	268
S_363	-120.05	34	North America	woodland	shoot	2015	20871	1236	5.92209	10	14.5584	10.7504	64.1348	215.356	23.6	6.8378	16.7622	12.4925	16.1209	17.472	12.4236	410	84	1	97.2951	242	5	20	228
S_364	14.3205	60.8919	Europe	forest	lichen	2012	15458	2	0.0129383	2	3.39163	9.51858	29.3965	829.209	21.084	-11.296	32.38	13.8923	-5.43783	13.8923	-6.69667	672	85	28	32.2106	237	100	237	112
S_365	8.337	47.4734	Europe	forest	shoot	2013	81910	154	0.188011	9	8.9945	8.78867	33.0041	670.626	23.838	-2.791	26.629	17.3602	4.803	17.3602	0.889167	1135	121	74	14.1947	339	247	339	272
S_366	9.11167	55.4717	Europe	cropland	soil	2012	29790	950	3.18899	31	7.91096	7.26992	32.0953	581.448	20.711	-1.94	22.651	8.73467	3.22383	15.152	1.09317	874	100	48	24.6637	287	155	223	203
S_367	-4.12186	52.1742	Europe	grassland	soil	2013 to 2014	159048	1248	0.784669	15	9.0815	6.15467	37.0651	393.365	18.261	1.656	16.605	7.51167	10.0018	14.0483	4.68933	1364	156	75	25.1257	451	243	284	397
S_368	159.233	-75.703	Antarctica	desert	soil	2016	200258	1	0.000499356	1	-24.7864	5.30417	21.588	723.953	-10.38	-34.95	24.57	-23.9207	-30.6598	-14.531	-31.175	98	16	4	45.2989	32	17	26	23
S_369	107.55	35.67	Asia	grassland	soil	2017	43973	2630	5.98094	36	9.23483	10.3733	28.3432	953.987	26.868	-9.731	36.599	19.2367	-2.98433	20.6548	-2.98433	549	106	4	82.5938	307	15	266	15
S_370	-95.0802	18.5863	North America	forest	root	2014	13639	368	2.69815	17	25.4573	8.83333	56.9893	224.821	33.2188	17.7188	15.5	26.5854	24.5417	27.7427	22.2521	2459	462	36	70.737	1165	138	652	359
S_371	-111.697	37.0861	North America	shrubland	soil	2009	111045	9246	8.32635	34	14.2337	15.7619	38.245	943.256	36.666	-4.547	41.213	20.7803	18.7368	26.1652	2.93017	199	28	5	35.0128	69	28	54	45
S_372	19.5581	42.8769	Europe	grassland	soil	2014	5703	639	11.2046	55	7.1355	10.1508	34.933	690.667	22.959	-6.099	29.058	3.685	15.7115	15.7115	-1.3195	1076	124	64	17.9905	336	218	218	271
S_373	9.84672	46.7329	Europe	forest	soil	2015	33661	336	0.998188	50	-1.489	7.4315	31.4534	592.12	10.937	-12.69	23.627	5.759	-8.02783	5.78583	-8.27267	1224	136	74	18.62	392	250	375	254
S_374	7.3076	47.18	Europe	forest	shoot	2013	56197	12970	23.0795	18	7.04037	7.94675	32.9058	614.209	20.436	-3.714	24.15	12.882	0.6165	14.6985	-0.258667	1247	128	84	11.8383	358	269	351	293
S_375	92.7438	55.8903	Asia	forest	lichen	2012	13243	6	0.045307	3	-0.0222916	10.5531	24.5998	1179.93	22.576	-20.323	42.899	14.7165	-12.7255	14.7165	-14.5245	494	83	12	56.3739	222	42	222	53
S_376	25.2214	60.7475	Europe	forest	shoot	2016	123694	401	0.324187	37	4.08867	8.419	25.6138	858.069	21.73	-11.139	32.869	13.3063	-2.5995	15.0722	-6.078	642	81	34	30.3875	222	106	210	134
S_377	25.2214	60.7475	Europe	forest	shoot	2016	123694	401	0.324187	37	4.08867	8.419	25.6138	858.069	21.73	-11.139	32.869	13.3063	-2.5995	15.0722	-6.078	642	81	34	30.3875	222	106	210	134
S_378	-79.3905	35.5448	North America	woodland	shoot	2013	31029	1158	3.73199	14	15.2809	13.2627	39.2433	781.783	32.072	-1.724	33.796	24.8235	10.6655	24.8235	5.46883	1172	121	78	14.4004	343	251	343	281
S_379	9.90539	46.8024	Europe	forest	soil	2015	36407	1076	2.95548	26	1.10538	8.73808	34.212	621.387	14.457	-11.084	25.541	8.70833	-5.67117	8.70833	-6.19183	1180	140	67	24.9539	406	223	406	228
S_380	-4.24542	51.7222	Europe	shrubland	soil	2013 to 2014	68189	668	0.97963	27	10.1308	5.95601	35.2815	409.939	19.3988	2.51744	16.8814	6.57403	11.1236	15.3012	5.55775	1165	135	65	25.3135	387	209	267	339
S_381	138.831	35.9195	Asia	forest	soil	2016	33865	2032	6.0003	15	8.21696	9.59508	29.6914	827.44	24.536	-7.78	32.316	18.3643	-1.72033	18.3643	-1.72033	1547	250	27	62.0749	688	106	688	106
S_382	116.6	40.3	Asia	cropland	shoot	2015	16746	6949	41.4965	45	11.4363	12.0906	28.7844	1137.06	30.45	-11.554	42.004	24.6232	-3.37517	24.6232	-3.37517	519	183	3	133.798	391	9	391	9
S_383	115.02	-30.041	Australia	woodland	soil	2013	73836	102	0.138144	6	19.9279	12.7284	52.1721	433.492	33.67	9.273	24.397	16.1172	23.1938	25.5312	14.9733	542	117	6	85.8058	302	31	37	302
S_384	-157.157	21.2001	North America	forest	shoot	2016	14559	257	1.76523	4	24.1247	8.09051	63.2208	164.285	30.4583	17.6611	12.7972	22.9736	25.7694	26.0907	22.1032	849	171	25	52.7516	347	114	118	329
S_385	15.51	44.18	Europe	woodland	root	2013	97013	43638	44.9816	53	13.5796	9.70417	34.1405	683.948	29.3871	0.962903	28.4242	14.1911	22.2188	22.2188	5.47876	927	109	39	27.2522	314	154	154	237
S_386	103.37	30.21	Asia	cropland	soil	2016	17490	1813	10.3659	11	16.626	7.60208	28.6137	697.396	29.333	2.765	26.568	24.0842	7.53967	24.8057	7.53967	1458	364	15	96.8349	878	55	853	55
S_387	26.48	59.09	Europe	cropland	soil	2015	29038	28110	96.8042	11	4.87583	7.86983	25.2069	837.621	22.48	-8.741	31.221	14.3653	-1.369	15.4907	-5.03033	636	86	29	36.1941	231	93	226	110
S_388	15.184	47.622	Europe	tundra	shoot	2016	32121	15206	47.3397	38	3.39725	8.2035	32.4968	649.022	16.975	-8.269	25.244	11.4123	-4.29317	11.4123	-4.29317	1399	179	76	27.6211	487	248	487	248
S_389	15.184	47.622	Europe	tundra	shoot	2016	145817	12054	8.26653	82	3.39725	8.2035	32.4968	649.022	16.975	-8.269	25.244	11.4123	-4.29317	11.4123	-4.29317	1399	179	76	27.6211	487	248	487	248
S_390	22.3867	58.329	Europe	grassland	soil	2012	5268	173	3.28398	26	6.76237	5.83025	22.292	739.767	20.939	-5.215	26.154	7.72633	0.408667	16.1953	-1.70517	609	72	32	31.5711	211	99	170	107
S_391	8.77194	50.2717	Europe	grassland	soil	2014	10504	721	6.86405	51	9.65008	8.32667	32.6574	656.248	24.082	-1.415	25.497	16.3312	5.512	17.8903	1.72067	636	69	42	16.086	192	130	186	148
S_392	0.869404	51.7852	Europe	aquatic	root	2013	172525	30243	17.5296	15	10.0203	7.86094	37.358	488.298	22.2398	1.19759	21.0422	7.61365	6.1747	16.209	4.49297	533	55	31	16.4357	158	108	133	127
S_393	0.835859	42.6672	Europe	shrubland	soil	2013	37177	207	0.556796	24	5.23375	10.0067	36.1578	633.602	21.329	-6.346	27.675	2.36767	13.4728	13.4728	-1.86967	1268	134	71	16.753	369	253	253	323
S_394	-106.536	52.171	North America	grassland	rhizosphere	2014	7489	303	4.04593	8	2.27537	11.9091	25.3493	1300.11	24.831	-22.149	46.98	15.194	-12.1292	17.2162	-14.7043	364	64	11	60.8035	173	42	168	43
S_395	25.7997	61.0268	Europe	forest	air	2019	71519	4657	6.51156	30	3.85538	8.07692	24.4067	882.117	21.521	-11.572	33.093	13.3007	-2.77517	15.0865	-6.75167	627	80	32	32.221	223	100	213	126
S_396	30.1021	62.6287	Europe	forest	air	2019	37193	5830	15.675	39	2.18767	8.3565	23.5467	959.846	21.15	-14.339	35.489	14.3763	-4.64067	14.3763	-9.5185	647	82	34	31.6204	227	103	227	130
S_397	25.6093	62.2043	Europe	forest	air	2019	16349	1030	6.30008	10	3.09387	7.62275	23.2998	890.654	20.837	-11.879	32.716	12.6362	-3.5115	14.5188	-7.56917	649	90	31	33.9588	237	106	231	124
S_398	25.7997	61.0268	Europe	forest	air	2019	5487	54	0.984144	4	3.85538	8.07692	24.4067	882.117	21.521	-11.572	33.093	13.3007	-2.77517	15.0865	-6.75167	627	80	32	32.221	223	100	213	126
S_399	138.677	-34.6823	Australia	woodland	soil	2016	74465	613	0.823206	18	16.2433	11.3483	47.9845	447.445	29.625	5.975	23.65	10.7965	21.6127	21.7663	10.7965	594	82	18	46.0273	233	68	69	233
S_400	8.37415	46.5687	Europe	woodland	soil	2017	21646	364	1.6816	20	0.680792	6.52542	29.6327	568.834	12.888	-9.133	22.021	7.804	-5.501	7.97517	-5.501	1284	121	81	12.8057	361	263	349	263
S_401	-39.7069	-13.5681	South America	forest	root	2014	79771	117	0.14667	5	20.8013	6.57867	61.5749	147.008	26.134	15.45	10.684	19.4972	19.5777	22.4273	18.8927	1391	141	92	11.9101	382	297	359	380
S_402	99	27.58	Asia	cropland	soil	2017	76249	13296	17.4376	65	12.5358	10.2727	42.6323	523.391	22.859	-1.237	24.096	18.5377	6.84833	18.5377	5.79933	1072	187	14	64.7084	494	57	494	93
S_403	150.683	-35.1393	Australia	shrubland	soil	2012	13081	44	0.336366	2	16.5322	6.79071	43.3571	325.396	24.182	8.51967	15.6623	15.1325	12.8675	20.4254	12.4041	1232	137	73	22.7171	380	231	356	284
S_404	10.517	51.3558	Europe	forest	deadwood	2011	7391	1603	21.6885	13	7.52279	7.65325	31.2097	641.104	21.098	-3.424	24.522	1.0415	2.969	15.503	-0.1875	876	87	56	13.1145	241	191	239	220
S_405	-120.05	34	North America	woodland	shoot	2015	22302	5	0.0224195	4	14.5584	10.7504	64.1348	215.356	23.6	6.8378	16.7622	12.4925	16.1209	17.472	12.4236	410	84	1	97.2951	242	5	20	228
S_406	9.7524	55.6912	Europe	urban	soil	2014	8829	208	2.35587	32	7.61451	6.70833	27.4919	618.967	19.5322	-4.86897	24.4011	8.58506	2.41628	15.2734	0.299234	668	73	36	22.1352	211	117	179	132
S_407	118.869	-34.0772	Australia	woodland	soil	2013	19769	115	0.581719	6	15.7697	12.4562	56.1443	377.727	27.994	5.808	22.186	12.1918	20.2707	20.3587	11.1992	416	51	17	31.5701	142	64	72	137
S_408	-83.96	35.84	North America	forest	root	2014	43740	3280	7.49886	50	14.3034	13.3081	38.9137	811.157	31.389	-2.81	34.199	22.1855	20.1168	24.1087	4.087	1210	126	72	14.815	334	248	318	312
S_409	-83.96	35.84	North America	forest	rhizosphere	2014	54784	6996	12.7702	133	14.3034	13.3081	38.9137	811.157	31.389	-2.81	34.199	22.1855	20.1168	24.1087	4.087	1210	126	72	14.815	334	248	318	312
S_410	-83.96	35.84	North America	forest	root	2014	23619	739	3.12884	31	14.3034	13.3081	38.9137	811.157	31.389	-2.81	34.199	22.1855	20.1168	24.1087	4.087	1210	126	72	14.815	334	248	318	312
S_411	10.5814	46.6847	Europe	grassland	soil	2016	99474	6847	6.88321	61	5.30121	9.42942	35.2449	650.209	19.555	-7.199	26.754	13.3183	-1.50133	13.3183	-2.51967	583	77	28	37.9407	223	90	223	90
S_412	38.6189	7.08389	Africa	cropland	soil	2015	66671	2745	4.11723	94	16.7713	14.6228	72.9682	76.0247	26.575	6.535	20.04	16.2917	16.1328	17.7875	16.0378	1036	144	20	51.0406	418	83	239	134
S_413	138.651	-35.1019	Australia	woodland	soil	2014	125091	1538	1.2295	21	14.9415	9.87392	47.3183	391.308	27.043	6.176	20.867	10.229	19.7718	19.7718	10.229	765	115	20	51.0274	318	81	81	318
S_414	3.6615	43.447	Atlantic Ocean	aquatic	root	2016	30800	63	0.204545	1	14.9943	7.73392	32.8	582.629	28.017	4.438	23.579	11.8305	22.4655	22.4655	8.33567	599	88	17	35.2173	204	85	85	175
S_415	137.609	36.569	Asia	tundra	root	2013	18634	31	0.166363	4	2.57271	9.40492	26.2443	965.926	20.601	-15.235	35.836	14.311	-9.23117	14.311	-9.23117	1936	266	73	47.7954	795	228	795	228
S_416	-79.85	9.15	North America	forest	soil	2012	26449	490	1.85262	50	26.4575	5.96833	73.9296	65.5471	30.592	22.519	8.073	25.8922	26.6193	27.3993	25.7915	2404	356	20	63.2474	939	81	433	782
S_417	29.4774	-20.0186	Africa	woodland	soil	2011	5045	39	0.773043	14	18.5208	13.9313	57.6986	338.489	29.034	4.889	24.145	21.268	13.8087	21.627	13.8087	634	134	2	98.2074	379	9	258	9
S_418	31.1169	-25.6358	Africa	grassland	soil	2016	22175	473	2.13303	48	19.3032	12.4777	58.8486	310.445	28.155	6.952	21.203	22.616	15.072	22.616	15.072	853	153	10	76.55	419	34	419	34
S_419	0.0767043	42.6369	Europe	grassland	soil	2012	95944	2709	2.82352	32	4.51004	10.4166	36.8938	638.176	21.312	-6.922	28.234	1.62267	12.9013	12.9013	-2.5025	1262	136	69	19.1602	370	238	238	335
S_420	14.1938	46.5723	Europe	forest	air	2018	27350	3378	12.351	49	7.22604	9.91908	32.4918	765.7	23.229	-7.299	30.528	16.505	-0.779333	16.505	-2.41017	1365	151	60	27.5031	426	212	426	213
S_421	128.15	42.1833	Asia	forest	soil	2014	22998	1095	4.76128	51	1.35713	12.2119	26.3239	1242.87	22.599	-23.792	46.391	16.0432	-14.7363	16.0432	-14.7363	718	172	4	99.6826	454	19	454	19
S_422	24.17	61.51	Europe	forest	soil	2011	10278	5	0.0486476	3	3.80387	8.20908	24.9683	873.995	21.425	-11.453	32.878	13.1392	-2.83467	14.942	-6.69217	621	83	30	33.0841	224	99	218	119
S_423	92.8292	55.9311	Asia	forest	lichen	2012	8078	9	0.111414	7	0.75175	10.8415	24.599	1210.91	23.723	-20.35	44.073	15.7523	-12.356	15.7523	-14.276	471	78	12	54.5363	208	42	208	53
S_424	-39.0681	-15.2481	South America	forest	root	2014	35323	8	0.0226481	4	24.2469	6.94125	62.9877	145.146	29.478	18.458	11.02	24.771	23.2462	25.8942	22.3737	1806	179	117	11.2141	501	391	458	434
S_425	-91.7581	47.9461	North America	forest	root	2014	43398	216	0.497719	11	2.76817	12.7387	26.6276	1234.21	25.136	-22.704	47.84	17.115	-13.398	17.115	-13.398	714	103	19	52.6879	294	70	294	70
S_426	118.944	-31.9022	Australia	forest	soil	2016	51577	49	0.0950036	4	16.863	13.7306	49.0746	537.418	32.547	4.568	27.979	10.4187	21.8782	23.4985	10.4187	293	41	9	44.7167	118	35	38	118
S_427	-68.8077	-54.3753	South America	forest	soil	2015	47729	32	0.0670452	3	3.16429	6.43725	43.3777	319.06	11.154	-3.686	14.84	5.308	1.41733	6.964	-0.9265	544	52	34	13.3469	152	109	150	128
S_428	-123	43.93	North America	wetland	root	2016	34626	1094	3.15948	15	11.6676	12.4024	44.7224	541.966	28.64	0.908	27.732	5.75367	18.3975	18.6773	5.42917	1234	199	16	63.3652	574	87	90	514
S_429	-123	43.93	North America	wetland	shoot	2016	42828	4082	9.53115	5	11.6676	12.4024	44.7224	541.966	28.64	0.908	27.732	5.75367	18.3975	18.6773	5.42917	1234	199	16	63.3652	574	87	90	514
S_430	-124.05	42.53	North America	wetland	shoot	2016	43931	22	0.0500785	5	11.7782	12.3623	47.624	488.174	27.908	1.95	25.958	6.6705	17.6678	18.2643	6.28917	1737	308	9	77.4917	869	61	74	816
S_431	-123	43.93	North America	wetland	shoot	2016	56314	468	0.831054	24	11.6676	12.4024	44.7224	541.966	28.64	0.908	27.732	5.75367	18.3975	18.6773	5.42917	1234	199	16	63.3652	574	87	90	514
S_432	101.931	14.5103	Asia	forest	shoot	2012	12688	6055	47.7223	17	26.28	10.2603	57.4905	207.559	34.504	16.657	17.847	26.5803	23.7995	28.307	23.2178	1147	230	3	77.4432	559	28	278	43
S_433	-61.7445	47.4576	North America	forest	soil	2010	20564	169	0.821825	27	4.7775	6.25333	19.2885	901.526	20.4	-12.02	32.42	-2.09333	11.9233	15.905	-6.235	995	107	67	16.7793	308	210	229	247
S_434	-123.055	38.3198	Pacific Ocean	aquatic	shoot	2016	15894	61	0.383793	3	13.0572	12.383	64.6699	259.55	23.476	4.328	19.148	9.82267	15.6893	16.146	9.82267	1003	205	3	90.829	534	14	24	534
S_435	128.065	42.051	Asia	tundra	shoot	2013	48693	14634	30.0536	68	-3.72487	12.7139	27.1381	1259.03	18.146	-28.703	46.849	11.306	-19.8072	11.306	-19.8072	930	224	7	96.5444	576	30	576	30
S_436	138.818	35.9174	Asia	forest	soil	2016	14408	1561	10.8343	6	8.21696	9.59508	29.6914	827.44	24.536	-7.78	32.316	18.3643	-1.72033	18.3643	-1.72033	1547	250	27	62.0749	688	106	688	106
S_437	116.142	-32.5176	Australia	forest	soil	2016	62713	256	0.408209	24	16.0285	11.7882	50.274	434.792	29.403	5.955	23.448	11.089	21.3715	21.6112	11.089	1133	219	17	79.0106	600	63	70	600
S_438	106.243	36.016	Asia	grassland	soil	2016	18823	212	1.12628	13	7.24521	11.8181	31.3918	937.955	25.254	-12.393	37.647	17.081	-4.75433	18.4468	-4.75433	439	92	3	85.072	246	11	226	11
S_439	26.05	47.28	Europe	forest	soil	2017	26113	1446	5.53747	69	6.14596	9.27092	31.7465	764.024	21.84	-7.363	29.203	14.107	-1.77083	15.6352	-3.01217	612	107	22	58.8291	280	71	279	71
S_440	23.65	52.9	Europe	forest	soil	2017	37241	1505	4.04124	73	6.64708	8.16117	28.7082	771.76	21.929	-6.499	28.428	16.029	-2.01033	16.029	-2.88983	591	82	28	33.0734	217	92	217	102
S_441	16.7474	49.3033	Europe	forest	litter	2013	18227	1736	9.52433	58	7.74	7.8065	29	732.565	22.41	-4.509	26.919	15.2165	-0.00783332	16.6817	-1.30117	556	85	26	41.5889	221	82	221	87
S_442	26.05	47.28	Europe	forest	soil	2017	32830	1496	4.55681	62	6.14596	9.27092	31.7465	764.024	21.84	-7.363	29.203	14.107	-1.77083	15.6352	-3.01217	612	107	22	58.8291	280	71	279	71
S_443	101.286	21.9095	Asia	forest	soil	2013	37532	451	1.20164	18	22.0221	10.8423	52.1216	343.32	30.951	10.149	20.802	24.8215	18.7567	25.2958	17.1957	1648	293	17	76.26	851	72	646	84
S_444	-121.92	52.32	North America	forest	soil	2009	9314	65	0.697874	17	4.08979	11.2536	32.9563	823.1	21.955	-12.192	34.147	13.9487	-0.108	13.9487	-6.30333	509	65	22	31.3733	175	70	175	113
S_445	25.759	62.1538	Europe	urban	soil	2019	43007	3185	7.40577	29	3.51208	7.18533	22.0992	890.324	20.877	-11.637	32.514	13.1807	-3.39367	14.9073	-7.1905	616	88	29	34.8963	227	100	223	117
S_446	0.865178	51.7846	Europe	aquatic	root	2013	66468	3068	4.61575	14	10.0203	7.86094	37.358	488.298	22.2398	1.19759	21.0422	7.61365	6.1747	16.209	4.49297	533	55	31	16.4357	158	108	133	127
S_447	-117.225	32.7138	Pacific Ocean	aquatic	root	2016	67873	26	0.0383068	2	17.1351	7.40453	48.3445	283.28	24.1529	8.83676	15.3162	14.2272	20.1297	20.912	13.9213	277	57	1	93.2255	166	5	8	145
S_448	9.85081	55.6758	Europe	forest	soil	2014	18761	1370	7.30238	48	7.69527	6.65556	27.1423	622.857	19.6173	-4.9037	24.521	8.66358	2.46955	15.4049	0.32428	649	70	35	22.0647	204	114	176	128
S_449	26.556	58.3698	Europe	forest	topsoil	2013	39222	606	1.54505	37	5.42537	8.07542	25.7162	845.313	22.547	-8.855	31.402	14.5983	-0.673667	16.0128	-4.78833	623	79	29	34.0487	224	91	221	110
S_450	-76.6226	34.6925	Atlantic Ocean	aquatic	root	2017	118404	432	0.364853	10	17.2753	10.0115	35.3966	698.123	30.8405	2.55676	28.2838	25.4023	12.2748	25.6338	8.52613	1454	176	75	23.6875	492	286	449	340
S_451	134.287	-32.7224	Australia	cropland	soil	2012	20986	2514	11.9794	28	17.4392	11.4403	50.8834	405.914	29.8	7.31667	22.4833	12.3403	22.1338	22.3225	12.3403	358	59	12	52.6208	157	39	44	157
S_452	-3.52795	51.9136	Europe	grassland	soil	2013 to 2014	78266	415	0.530243	9	8.01513	6.22175	34.3553	441.917	18.234	0.124	18.11	4.09467	11.9828	13.5998	3.02267	1670	197	92	28.0614	578	284	310	527
S_453	-123.267	54.3333	North America	forest	soil	2014	49247	358	0.726948	34	2.72242	11.3492	31.0587	921.568	21.399	-15.142	36.541	13.6822	-2.02233	13.6822	-9.012	593	67	28	24.2107	181	96	181	147
S_454	-123.055	38.3198	Pacific Ocean	aquatic	root	2016	47673	697	1.46204	12	13.0572	12.383	64.6699	259.55	23.476	4.328	19.148	9.82267	15.6893	16.146	9.82267	1003	205	3	90.829	534	14	24	534
S_455	-145.417	65.4841	North America	forest	lichen	2011	8549	1	0.0116973	1	-6.605	11.8237	24.663	1372.74	19.271	-28.67	47.941	10.8292	-15.1343	10.8292	-21.931	259	51	9	69.5142	139	31	139	31
S_456	-117.086	46.7792	North America	cropland	soil	2016	38616	1518	3.93101	2	8.34458	12.181	36.7119	734.026	28.505	-4.675	33.18	-0.0313333	17.2192	17.4313	-0.484	572	75	22	38.0133	216	72	83	196
S_457	0.865059	51.7875	Europe	aquatic	root	2013	192787	1592	0.825782	9	10.0203	7.86094	37.358	488.298	22.2398	1.19759	21.0422	7.61365	6.1747	16.209	4.49297	533	55	31	16.4357	158	108	133	127
S_458	-156.34	20.61	North America	forest	shoot	2015	24899	159	0.63858	10	20.799	8.63775	69.5191	131.527	26.687	14.262	12.425	19.157	21.462	22.3173	19.157	1559	185	66	27.3853	498	290	330	498
S_459	-76.5537	38.868	North America	forest	shoot	2016	100890	21008	20.8227	91	13.1833	11.0629	32.3439	862.373	30.5156	-3.68831	34.2039	21.4974	2.41602	23.6952	2.41602	1100	108	72	12.5201	309	243	305	243
S_460	13.778	52.9517	Europe	forest	deadwood	2012	10887	348	3.19647	4	8.61146	7.49042	29.4203	679.626	22.64	-2.82	25.46	17.0327	3.89483	17.0327	0.398833	596	79	31	27.2747	204	106	204	126
S_461	-58.8581	-62.1833	Antarctica	desert	soil	2017	13545	602	4.44444	3	-2.48304	3.85655	31.427	295.519	2.87857	-9.39286	12.2714	-1.88452	-6.22381	0.985714	-6.22381	868	104	51	23.6499	281	169	212	169
S_462	113.07	28.21	Asia	cropland	soil	2016	16673	10	0.0599772	2	17.8805	7.56525	24.0472	871.541	33.681	2.221	31.46	22.2187	8.92533	28.344	6.90483	1406	205	47	47.5468	602	188	429	205
S_463	-38.6359	-20.7191	Atlantic Ocean	aquatic	sediment	2013	34277	4255	12.4136	9	NA	NA	NA	NA	NA	NA	NA	NA	NA	NA	NA	NA	NA	NA	NA	NA	NA	NA	NA
S_464	169.261	-44.433	Australia	forest	root	2014	12451	26	0.208819	4	9.69475	8.955	44.3536	406.325	20.352	0.162	20.19	5.20583	13.0263	14.5322	4.53	1024	124	58	20.7693	332	217	218	312
S_465	107.931	34.555	Asia	cropland	soil	2016	85859	3314	3.85982	56	11.1459	9.82475	28.809	895.714	27.769	-6.334	34.103	20.7185	-0.160167	22.0947	-0.160167	649	118	4	76.2499	338	18	286	18
S_466	-95.0746	18.5824	North America	forest	root	2014	16117	23	0.142706	3	25.4693	8.94625	57.2735	225.251	33.3348	17.7146	15.6202	26.5655	24.5772	27.7835	22.2758	2430	445	34	69.8337	1137	135	649	355
S_467	-155.314	19.6766	North America	forest	shoot	2015	13145	4690	35.679	15	15.102	8.32292	69.4039	115.799	20.751	8.759	11.992	14.511	16.0285	16.5693	13.8028	2263	287	110	27.4308	711	429	456	604
S_468	149.01	-35.8767	Australia	grassland	soil	2014	156601	2647	1.69028	62	9.23404	11.9684	46.7115	497.991	22.849	-2.773	25.622	8.64733	4.10317	15.2922	3.0135	765	79	50	13.3526	214	161	197	167
S_469	26.8	58.4	Europe	cropland	soil	2015	22490	4589	20.4046	29	5.38583	8.13933	25.643	855.534	22.658	-9.083	31.741	16.1175	-0.768	16.1175	-4.938	615	79	28	35.0736	223	90	223	105
S_470	-41.0206	-20.1589	South America	cropland	soil	2016	64240	279	0.434309	35	19.2336	11.1432	63.7778	206.7	27.283	9.811	17.472	20.8777	16.5262	21.6798	16.5262	1311	206	40	56.248	596	134	420	134
S_471	-89.38	49.08	North America	forest	soil	2011	18411	447	2.4279	41	0.52275	12.9118	25.7979	1294.27	23.903	-26.147	50.05	15.4368	-16.5792	15.4368	-16.5792	769	95	32	32.9701	265	114	265	114
S_472	-82.85	47.57	North America	forest	soil	2011	22832	452	1.97968	33	1.83404	12.1589	27.0132	1179.5	23.473	-21.538	45.011	10.4298	-12.0402	15.603	-13.4452	836	94	43	24.5275	266	142	254	155
S_473	132.198	-30.8871	Australia	desert	soil	2016	30202	106	0.35097	4	18.4441	13.8601	53.7504	444.974	31.701	5.915	25.786	13.7345	23.617	23.617	12.6972	238	25	13	21.3521	73	44	44	70
S_474	132.198	-30.8871	Australia	desert	soil	2016	32854	46	0.140013	7	18.4441	13.8601	53.7504	444.974	31.701	5.915	25.786	13.7345	23.617	23.617	12.6972	238	25	13	21.3521	73	44	44	70
S_475	169.261	-44.433	Australia	forest	root	2014	7855	6	0.0763845	2	9.69475	8.955	44.3536	406.325	20.352	0.162	20.19	5.20583	13.0263	14.5322	4.53	1024	124	58	20.7693	332	217	218	312
S_476	14.3342	48.4542	Europe	grassland	soil	2014	8392	224	2.66921	35	6.60492	9.04683	33.1301	699.415	21.213	-6.094	27.307	15.162	-0.740833	15.162	-1.9805	979	129	59	26.1369	342	197	342	204
S_477	-105.64	40.0534	North America	tundra	soil	2015	18838	225	1.19439	13	-0.568042	12.5641	39.3525	721.09	17.459	-14.468	31.927	-3.4265	0.4905	8.80633	-8.1425	706	82	44	19.4493	228	145	174	159
S_478	107.926	34.5617	Asia	forest	soil	2016	59968	4660	7.77081	64	11.1459	9.82475	28.809	895.714	27.769	-6.334	34.103	20.7185	-0.160167	22.0947	-0.160167	649	118	4	76.2499	338	18	286	18
S_479	148.913	-35.586	Australia	grassland	soil	2013	320854	2498	0.778547	38	8.82896	11.1256	44.5897	504.575	22.183	-2.768	24.951	8.17417	12.8237	14.9618	2.54783	882	89	61	12.2689	252	198	202	223
S_480	150.365	-33.5788	Australia	forest	soil	2015	56930	492	0.864219	29	12.6207	9.72767	45.1316	435.428	23.751	2.197	21.554	17.5807	7.87717	17.8725	7.07117	1263	167	57	33.7541	478	206	425	209
S_481	101.931	14.5103	Asia	forest	shoot	2012	6316	154	2.43825	14	26.28	10.2603	57.4905	207.559	34.504	16.657	17.847	26.5803	23.7995	28.307	23.2178	1147	230	3	77.4432	559	28	278	43
S_482	101.931	14.5103	Asia	forest	shoot	2012	6295	118	1.8745	7	26.28	10.2603	57.4905	207.559	34.504	16.657	17.847	26.5803	23.7995	28.307	23.2178	1147	230	3	77.4432	559	28	278	43
S_483	101.931	14.5103	Asia	forest	shoot	2012	7534	241	3.19883	9	26.28	10.2603	57.4905	207.559	34.504	16.657	17.847	26.5803	23.7995	28.307	23.2178	1147	230	3	77.4432	559	28	278	43
S_484	101.931	14.5103	Asia	forest	shoot	2012	7017	518	7.38207	10	26.28	10.2603	57.4905	207.559	34.504	16.657	17.847	26.5803	23.7995	28.307	23.2178	1147	230	3	77.4432	559	28	278	43
S_485	101.931	14.5103	Asia	forest	shoot	2012	9259	622	6.71779	12	26.28	10.2603	57.4905	207.559	34.504	16.657	17.847	26.5803	23.7995	28.307	23.2178	1147	230	3	77.4432	559	28	278	43
S_486	14.7619	46.1708	Europe	grassland	rhizosphere	2014	10008	1198	11.9704	58	7.38967	9.9725	34.6496	712.233	22.75	-6.031	28.781	16.0937	-0.0113333	16.0937	-1.44867	1590	180	81	22.9758	474	272	474	282
S_487	-155.792	20.151	North America	grassland	soil	2015	52899	51	0.0964101	13	19.0321	8.73125	68.133	132.749	25.283	12.468	12.815	17.6608	20.5672	20.58	17.393	1418	201	47	44.5465	509	174	208	487
S_488	130.54	31.34	Asia	forest	soil	2015	86945	227	0.261085	25	16.7722	7.28363	27.5114	701.249	29.6893	3.21429	26.475	22.3432	10.1893	25.3997	8.05149	2354	440	86	53.8211	1015	278	746	298
S_489	7.653	46.6859	Europe	forest	shoot	2013	55557	15925	28.6643	26	8.60642	8.97433	34.3818	646.254	22.902	-3.2	26.102	16.5948	2.03433	16.5948	0.7915	1070	121	69	18.856	339	214	339	225
S_490	147.08	-42.3983	Australia	shrubland	soil	2014	143072	3550	2.48127	53	10.3457	11.6007	52.5777	372.804	22.739	0.675	22.064	9.93517	13.2632	14.9385	5.7415	609	62	35	16.9289	181	125	138	156
S_491	10.517	51.3558	Europe	forest	soil	2011	6101	82	1.34404	21	7.52279	7.65325	31.2097	641.104	21.098	-3.424	24.522	1.0415	2.969	15.503	-0.1875	876	87	56	13.1145	241	191	239	220
S_492	-116.71	46.8	North America	wetland	shoot	2016	44375	16571	37.3431	8	7.51342	12.9715	37.4066	753.495	28.315	-6.362	34.677	-0.993333	16.63	16.9182	-1.5535	727	89	26	35.7539	265	95	107	248
S_493	-4.16578	53.0725	Europe	shrubland	soil	2013 to 2014	132355	833	0.629368	7	8.43704	6.37558	38.0382	399.37	17.776	1.015	16.761	6.6825	9.5895	13.4902	3.9205	1471	169	84	24.3326	484	266	295	418
S_494	-82.2538	9.34712	Atlantic Ocean	aquatic	shoot	2017	23456	15112	64.427	6	25.9063	6.90955	81.09	52.1997	29.9937	21.4729	8.52083	26.1851	25.3764	26.4472	25.1385	2795	339	119	29.4221	879	445	728	624
S_495	-79.0707	36.0367	North America	woodland	shoot	2013	74769	9330	12.4784	14	14.7116	13.118	38.7751	784.814	31.599	-2.232	33.831	24.2747	10.1668	24.2747	4.82867	1157	109	79	10.9467	316	259	316	274
S_496	-76.5485	38.868	North America	forest	shoot	2016	40484	80	0.197609	20	13.1833	11.0629	32.3439	862.373	30.5156	-3.68831	34.2039	21.4974	2.41602	23.6952	2.41602	1100	108	72	12.5201	309	243	305	243
S_497	-76.551	38.869	North America	forest	shoot	2016	38771	5291	13.6468	36	13.1833	11.0629	32.3439	862.373	30.5156	-3.68831	34.2039	21.4974	2.41602	23.6952	2.41602	1100	108	72	12.5201	309	243	305	243
S_498	8.37291	46.5684	Europe	woodland	soil	2017	47058	255	0.541884	15	0.680792	6.52542	29.6327	568.834	12.888	-9.133	22.021	7.804	-5.501	7.97517	-5.501	1284	121	81	12.8057	361	263	349	263
S_499	-4.01662	53.0751	Europe	shrubland	soil	2013 to 2014	65822	450	0.683662	18	8.19404	6.46308	37.9779	404.68	17.727	0.709	17.018	6.37017	9.39983	13.3332	3.61	1529	175	88	24.1925	501	278	306	435
S_500	92.7704	55.8859	Asia	forest	lichen	2012	8156	17	0.208436	4	-0.337583	10.5528	24.839	1165.35	22.183	-20.302	42.485	14.284	-12.9133	14.284	-14.5437	507	85	12	56.3355	228	43	228	55
S_501	141.977	-35.1164	Australia	cropland	soil	2012	914166	152110	16.6392	99	16.512	13.7024	49.9268	514.705	31.902	4.457	27.445	13.3683	22.5267	22.9215	10.2427	345	37	20	21.0222	107	65	66	101
S_502	134.783	48.2194	Asia	forest	shoot	2013	12268	3839	31.2928	16	0.306958	10.1306	20.2949	1475.98	24.587	-25.33	49.917	16.0267	-18.7232	17.6238	-18.7232	753	164	10	84.883	414	36	413	36
S_503	-76.5505	38.8694	North America	forest	shoot	2016	36315	5716	15.7401	35	13.1833	11.0629	32.3439	862.373	30.5156	-3.68831	34.2039	21.4974	2.41602	23.6952	2.41602	1100	108	72	12.5201	309	243	305	243
S_504	152.1	-28.2138	Australia	cropland	soil	2013	20730	1600	7.71828	18	17.5988	13.5936	51.4052	475.009	29.865	3.421	26.444	22.9852	11.2502	22.9852	11.2502	738	108	28	44.2117	290	97	290	97
S_505	26.73	58.47	Europe	cropland	soil	2015	21093	3646	17.2854	39	5.31029	8.09825	25.6144	850.48	22.63	-8.986	31.616	14.5555	-0.857	15.9855	-4.93067	615	79	28	34.4026	222	91	220	106
S_506	26.8	58.4	Europe	cropland	soil	2015	21093	3646	17.2854	39	5.38583	8.13933	25.643	855.534	22.658	-9.083	31.741	16.1175	-0.768	16.1175	-4.938	615	79	28	35.0736	223	90	223	105
S_507	110.548	-66.4721	Antarctica	desert	soil	2005	32461	61	0.187918	2	0	1	100	0	0.5	-0.5	1	0	0	0	0	430	71	14	41.1061	164	67	143	143
S_508	110.55	-66.4724	Antarctica	desert	soil	2005	24817	32	0.128944	2	0	1	100	0	0.5	-0.5	1	0	0	0	0	430	71	14	41.1061	164	67	143	143
S_509	-59.9248	5.30572	South America	forest	soil	2011	6044	88	1.45599	20	22.0847	8.79892	81.3058	52.364	27.729	16.907	10.822	22.0137	21.4598	22.7643	21.4598	1819	377	34	71.3724	938	147	385	147
S_510	24.4511	60.2911	Europe	forest	air	2019	43694	10177	23.2915	49	4.64583	6.93067	23.0676	822.143	20.724	-9.321	30.045	9.948	3.33133	15.1972	-5.02783	677	81	34	29.4115	223	112	203	148
S_511	137.599	36.574	Asia	tundra	root	2013	16378	94	0.573941	7	2.57271	9.40492	26.2443	965.926	20.601	-15.235	35.836	14.311	-9.23117	14.311	-9.23117	1936	266	73	47.7954	795	228	795	228
S_512	140.76	-34.0432	Australia	shrubland	soil	2013	78370	614	0.783463	39	17.5961	14.0272	50.4538	515.328	32.876	5.074	27.802	14.5933	23.5543	24.006	11.273	264	34	11	25.0794	87	49	56	71
S_513	8.337	47.4734	Europe	forest	shoot	2013	63125	26293	41.6523	6	8.9945	8.78867	33.0041	670.626	23.838	-2.791	26.629	17.3602	4.803	17.3602	0.889167	1135	121	74	14.1947	339	247	339	272
S_514	49.72	-37.78	Indian Ocean	aquatic	sediment	2016	113698	16063	14.1278	21	NA	NA	NA	NA	NA	NA	NA	NA	NA	NA	NA	NA	NA	NA	NA	NA	NA	NA	NA
S_515	9.90119	46.8002	Europe	forest	soil	2015	24460	555	2.26901	27	1.10538	8.73808	34.212	621.387	14.457	-11.084	25.541	8.70833	-5.67117	8.70833	-6.19183	1180	140	67	24.9539	406	223	406	228
S_516	15.774	-23.7323	Africa	desert	rhizosphere	2017	65956	9817	14.8842	26	19.9336	15.7333	69.9069	271.852	30.731	8.225	22.506	22.9672	16.3243	22.9672	16.3243	104	31	0	114.376	79	2	79	2
S_517	107.926	34.5567	Asia	forest	soil	2016	57244	1254	2.19062	55	11.1459	9.82475	28.809	895.714	27.769	-6.334	34.103	20.7185	-0.160167	22.0947	-0.160167	649	118	4	76.2499	338	18	286	18
S_518	14.3209	60.8918	Europe	forest	lichen	2012	18565	195	1.05036	4	3.39163	9.51858	29.3965	829.209	21.084	-11.296	32.38	13.8923	-5.43783	13.8923	-6.69667	672	85	28	32.2106	237	100	237	112
S_519	103.748	1.223	Asia	aquatic	shoot	2018	65550	2	0.00305111	2	27.3667	6.14762	83.0759	40.6252	31.2429	23.8429	7.4	26.9452	27.6643	27.8452	26.8167	2273	264	154	18.1625	711	478	482	630
S_520	-65.8	18.3	North America	forest	soil	2012	21772	7915	36.354	38	21.776	7.08258	66.8547	132.822	26.891	16.297	10.594	23.1278	20.077	23.2375	20.077	2067	227	93	26.7004	656	335	591	335
S_521	-65.8	18.3	North America	forest	soil	2012	11313	178	1.57341	31	21.776	7.08258	66.8547	132.822	26.891	16.297	10.594	23.1278	20.077	23.2375	20.077	2067	227	93	26.7004	656	335	591	335
S_522	5.63	52.25	Europe	forest	deadwood	2014	14268	6193	43.4048	9	9.46792	8.15467	35.9426	555.585	22.292	-0.396	22.688	6.45133	5.44933	16.3773	2.80883	825	82	49	14.8758	235	171	211	207
S_523	138.791	-34.6242	Australia	woodland	soil	2016	117544	2825	2.40336	48	16.0217	11.8743	48.7532	456.958	29.911	5.555	24.356	10.5153	21.6785	21.6785	10.5153	572	78	17	46.4066	223	64	64	223
S_524	147.206	-42.5591	Australia	grassland	soil	2014	147933	1866	1.26138	51	10.5892	10.7316	52.1736	353.732	21.885	1.316	20.569	12.053	13.3977	14.9038	6.183	613	61	39	14.4252	179	131	149	156
S_525	118.5	32.05	Asia	forest	soil	2017	57364	11	0.0191758	9	15.2309	8.31967	25.5173	916.342	30.919	-1.685	32.604	26.2163	3.63617	26.2163	3.63617	1029	198	25	59.0861	470	101	470	101
S_526	138.705	-34.6576	Australia	woodland	soil	2016	32033	629	1.9636	13	16.6196	12.0198	49.2213	458.279	30.36	5.94	24.42	11.0472	22.0957	22.2683	11.0472	486	61	17	40.1175	178	62	62	178
S_527	-155.466	19.6869	North America	forest	shoot	2014	19139	9	0.0470244	2	12.358	10.8586	73.6025	141.863	19.501	4.748	14.753	10.9052	13.8892	13.9897	10.6433	925	126	30	41.3024	318	135	144	304
S_528	-85.5998	10.8699	North America	forest	soil	2013	77675	1883	2.4242	19	25.989	8.76842	72.4004	76.9527	32.767	20.656	12.111	25.603	26.1018	27.1342	25.216	1685	332	2	91.75	858	14	236	461
S_529	135.957	47.8165	Asia	forest	lichen	2013	16177	26	0.160722	5	-0.442375	13.8597	24.8045	1535.38	25.803	-30.073	55.876	15.8237	-20.37	17.5377	-20.37	831	170	14	75.4537	427	52	423	52
S_530	-79.2785	36.2008	North America	woodland	shoot	2013	15698	2207	14.0591	10	14.3407	12.9372	38.0751	800.956	31.298	-2.68	33.978	22.188	9.69117	24.102	4.26517	1141	114	80	11.1075	320	255	319	271
S_531	138.786	-34.6215	Australia	woodland	soil	2016	79734	4094	5.13457	76	16.0217	11.8743	48.7532	456.958	29.911	5.555	24.356	10.5153	21.6785	21.6785	10.5153	572	78	17	46.4066	223	64	64	223
S_532	134.783	48.2195	Asia	forest	lichen	2013	9737	148	1.51998	10	0.306958	10.1306	20.2949	1475.98	24.587	-25.33	49.917	16.0267	-18.7232	17.6238	-18.7232	753	164	10	84.883	414	36	413	36
S_533	121.496	50.9426	Asia	forest	soil	2017	33863	60	0.177185	14	-4.91329	15.4482	26.9115	1583.32	22.14	-35.264	57.404	13.6222	-25.2545	13.6222	-25.2545	501	142	3	113.532	347	11	347	11
S_534	15.2572	67.268	Arctic Ocean	aquatic	root	2016	20443	914	4.47097	3	2.27099	6.05135	23.9255	701.746	16.1262	-9.16625	25.2925	2.63063	5.19167	11.4402	-5.70458	1149	149	58	28.7525	379	183	237	330
S_535	-3.08972	51.8286	Europe	grassland	soil	2013 to 2014	166287	1549	0.931522	33	8.35954	6.45575	34.6878	447.871	18.99	0.379	18.611	4.36617	12.4478	14.0772	3.3345	1371	158	72	25.8936	464	241	256	427
S_536	127.183	46.3833	Asia	cropland	soil	2012	19824	7301	36.8291	34	3.20867	11.863	22.2045	1551.71	27.132	-26.294	53.426	21.0678	-17.292	21.0678	-17.292	540	154	3	110.53	361	12	361	12
S_537	19.5275	42.4978	Europe	grassland	soil	2014	9225	882	9.56098	39	9.04954	9.64608	34.019	685.656	24.742	-3.613	28.355	5.68533	17.6842	17.6842	0.868833	1253	159	55	28.5803	428	194	194	357
S_538	8.08026	55.5629	Europe	shrubland	soil	2014	13286	268	2.01716	50	8.65	4.81667	23.8449	586.015	19.4	-0.8	20.2	9.93333	10.7167	15.8333	1.81667	791	100	36	33.5034	291	129	178	190
S_539	-95.15	31.11	North America	forest	soil	2012	25180	1177	4.67434	33	18.9993	13.089	41.1759	709.357	34.525	2.737	31.788	22.6523	27.045	27.4712	10.0155	1124	120	72	14.5769	317	256	259	275
S_540	-72.2079	42.5084	North America	forest	soil	2013	46196	878	1.9006	46	7.2725	12.5137	31.8463	971.583	26.968	-12.326	39.294	18.911	-4.267	18.911	-4.976	1098	101	77	8.01751	292	248	292	253
S_541	-95.08	18.58	North America	forest	root	2014	6593	1165	17.6703	3	25.4693	8.94625	57.2735	225.251	33.3348	17.7146	15.6202	26.5655	24.5772	27.7835	22.2758	2430	445	34	69.8337	1137	135	649	355
S_542	-155.927	19.615	North America	forest	shoot	2015	18700	3622	19.369	42	21.7198	8.41323	70.5182	116.226	27.3435	15.4129	11.9306	21.11	20.348	23.0955	20.2888	1908	203	120	17.4594	577	407	454	459
S_543	-158.161	21.5146	North America	forest	shoot	2014	22387	370	1.65274	18	22.1891	7.60992	62.3917	151.307	28.227	16.03	12.197	21.1717	23.6688	23.9972	20.3412	1564	214	60	41.6141	589	209	213	540
S_544	-156.926	21.1189	North America	forest	shoot	2016	24984	412	1.64906	19	20.6848	7.35583	63.2488	138.998	26.384	14.754	11.63	19.8867	21.9655	22.3322	18.9838	1283	199	49	40.9622	485	192	238	456
S_545	-156.917	21.1231	North America	forest	shoot	2016	24586	832	3.38404	37	20.6848	7.35583	63.2488	138.998	26.384	14.754	11.63	19.8867	21.9655	22.3322	18.9838	1283	199	49	40.9622	485	192	238	456
S_546	138.678	-34.6889	Australia	urban	soil	2016	132171	21037	15.9165	58	16.2433	11.3483	47.9845	447.445	29.625	5.975	23.65	10.7965	21.6127	21.7663	10.7965	594	82	18	46.0273	233	68	69	233
S_547	-117.083	46.7815	North America	cropland	soil	2016	29863	877	2.93674	23	8.15425	12.3777	36.8328	737.658	28.568	-5.037	33.605	-0.252833	17.0975	17.2762	-0.719333	627	80	24	36.0261	230	81	93	210
S_548	0.836114	42.6666	Europe	shrubland	soil	2013	33572	120	0.357441	19	2.36996	9.14125	33.0821	656.975	18.65	-8.982	27.632	-0.5075	10.9933	10.9933	-4.87883	1409	152	74	19.953	424	261	261	377
S_549	-88.08	46.9	North America	forest	shoot	2013	26763	856	3.19845	9	5.00604	10.7139	28.1486	1007.56	24.478	-13.584	38.062	12.7425	-2.38083	17.0233	-7.66883	811	91	41	21.1795	251	146	235	163
S_550	-117.083	46.7815	North America	cropland	soil	2016	16844	187	1.11019	5	8.15425	12.3777	36.8328	737.658	28.568	-5.037	33.605	-0.252833	17.0975	17.2762	-0.719333	627	80	24	36.0261	230	81	93	210
S_551	147.012	-42.4032	Australia	grassland	soil	2014	109255	767	0.702027	20	10.3457	11.6007	52.5777	372.804	22.739	0.675	22.064	9.93517	13.2632	14.9385	5.7415	609	62	35	16.9289	181	125	138	156
S_552	29.5833	67.7667	Europe	forest	soil	2011	7225	98	1.3564	16	-0.875667	6.712	20.3944	909.548	17.183	-15.728	32.911	10.9942	-7.043	10.9942	-11.5802	577	76	28	34.6018	214	92	214	97
S_553	12.6401	50.2319	Europe	grassland	soil	2010	10278	455	4.42693	39	7.56492	8.624	32.1276	700.983	22.639	-4.204	26.843	16.233	3.01817	16.233	-0.989667	641	86	36	30.3326	235	115	235	123
S_554	-61.7546	47.4434	North America	forest	root	2010	8175	386	4.72171	17	4.73067	6.47267	19.7844	903.607	20.512	-12.204	32.716	-2.16667	12.014	15.8367	-6.35067	989	107	67	16.9494	308	208	227	247
S_555	-3.54029	52.2731	Europe	grassland	soil	2013 to 2014	68098	572	0.839966	16	8.10158	6.80217	37.2171	423.562	18.431	0.154	18.277	4.29833	12.0855	13.5342	3.33217	1586	197	82	31.5083	570	255	282	520
S_556	-74.0093	41.4199	North America	forest	soil	2013	60203	485	0.805608	33	10.2562	11.6147	31.0611	940.182	29.307	-8.086	37.393	19.4855	-1.61533	21.6993	-1.61533	1190	117	72	11.9863	334	251	319	251
S_557	10.4516	55.1515	Europe	shrubland	soil	2014	94074	6783	7.21028	24	8.35108	5.916	27.3042	602.983	20.496	-1.171	21.667	9.38333	3.38767	15.877	1.3065	644	71	38	19.3644	192	119	181	143
S_558	-145.416	65.4849	North America	forest	lichen	2011	13384	12	0.0896593	3	-6.82387	11.5358	24.4329	1350.43	18.766	-28.448	47.214	10.4418	-21.172	10.4418	-21.7353	259	51	10	69.7191	139	31	139	31
S_559	125.24	43.93	Asia	cropland	topsoil	2015	23016	3298	14.3292	113	5.117	11.069	22.7411	1409.99	26.723	-21.951	48.674	21.3013	-13.545	21.3013	-13.545	575	178	3	113.626	391	12	391	12
S_560	125.85	48.02	Asia	cropland	topsoil	2015	17861	2631	14.7304	72	2.01646	11.4763	21.3012	1594.2	26.915	-26.961	53.876	20.3702	-18.986	20.3702	-18.986	499	152	3	114.667	340	10	340	10
S_561	125.85	48.0199	Asia	cropland	soil	2015	17861	2631	14.7304	72	2.01646	11.4763	21.3012	1594.2	26.915	-26.961	53.876	20.3702	-18.986	20.3702	-18.986	499	152	3	114.667	340	10	340	10
S_562	108.24	22.6	Asia	cropland	topsoil	2015	18878	3233	17.1258	65	21.804	7.69208	32.992	586.372	32.274	8.959	23.315	28.2107	15.5758	28.2107	13.9833	1519	257	31	71.7988	764	115	764	120
S_563	108.134	22.5916	Asia	cropland	soil	2015	18878	3233	17.1258	65	21.5045	7.45	32.4463	582.693	31.8	8.839	22.961	27.8597	15.339	27.8597	13.711	1538	263	31	72.5776	781	114	781	122
S_564	114.683	37.8833	Asia	cropland	soil	2016	24539	865	3.525	46	13.1866	11.5138	28.5165	1078.28	31.971	-8.405	40.376	25.87	-0.792167	25.87	-0.792167	472	143	3	119.838	327	11	327	11
S_565	117.079	36.7115	Asia	cropland	soil	2015	43316	3443	7.94856	98	13.8995	9.23142	24.8016	1067.29	31.328	-5.893	37.221	26.4267	0.0373333	26.4267	0.0373333	718	229	7	114.108	473	24	473	24
S_566	125.239	43.9295	Asia	cropland	soil	2015	23015	3298	14.3298	113	5.117	11.069	22.7411	1409.99	26.723	-21.951	48.674	21.3013	-13.545	21.3013	-13.545	575	178	3	113.626	391	12	391	12
S_567	117.08	36.71	Asia	cropland	topsoil	2015	43318	3443	7.9482	98	13.8995	9.23142	24.8016	1067.29	31.328	-5.893	37.221	26.4267	0.0373333	26.4267	0.0373333	718	229	7	114.108	473	24	473	24
S_568	-73.2508	42.1291	North America	forest	soil	2013	131926	3591	2.72198	82	7.62171	11.9622	31.211	959.746	26.843	-11.484	38.327	17.0235	-3.55133	19.1283	-4.579	1167	108	79	8.94838	319	260	315	262
S_569	-117.25	46.79	North America	wetland	rhizosphere	2016	42889	389	0.906992	14	8.50246	12.0941	36.6932	732.648	28.5	-4.46	32.96	0.1485	17.371	17.58	-0.294667	537	71	21	38.8345	206	68	78	187
S_570	78.111	-68.4932	Antarctica	desert	soil	2013	7892	6	0.0760264	5	NA	NA	NA	NA	NA	NA	NA	NA	NA	NA	NA	NA	NA	NA	NA	NA	NA	NA	NA
S_571	5.67083	51.8608	Europe	forest	deadwood	2012	14865	7882	53.0239	8	9.71621	8.11292	35.3458	556.504	22.714	-0.239	22.953	4.1775	5.611	16.693	3.12	780	76	45	15.0409	219	162	199	195
S_572	-79.1238	-2.8702	South America	forest	root	2013	39562	2233	5.64431	15	8.5665	10.5237	82.4545	68.2027	14.989	2.226	12.763	9.0705	7.61	9.0705	7.563	1162	136	67	19.9578	368	229	368	242
S_573	107.55	35.67	Asia	grassland	soil	2017	31035	1660	5.3488	29	9.23483	10.3733	28.3432	953.987	26.868	-9.731	36.599	19.2367	-2.98433	20.6548	-2.98433	549	106	4	82.5938	307	15	266	15
S_574	110.656	-66.4105	Antarctica	desert	soil	2006	44037	16654	37.8182	24	-9.47664	6.16934	29.6858	576.107	2.30714	-18.475	20.7821	-14.5429	-7.29077	-1.3378	-14.8292	311	35	21	15.6389	96	69	70	79
S_575	16.6528	49.2563	Europe	forest	soil	2013	10683	154	1.44154	31	8.05408	7.80483	28.9454	736.051	22.785	-4.179	26.964	15.5797	0.3065	17.0438	-1.01633	534	83	25	42.6839	215	78	214	82
S_576	-155.576	19.5367	North America	tundra	air	2002	58586	46936	80.1147	22	7.84137	11.2494	75.1263	137.988	15.396	0.422	14.974	6.16533	9.01367	9.4735	6.16533	765	102	16	39.6607	268	119	129	268
S_577	-85.5755	10.8615	North America	forest	soil	2013	75306	3787	5.02882	28	26.0047	8.68617	72.8705	75.3005	32.613	20.693	11.92	25.6508	26.0757	27.1163	25.2227	1786	341	2	87.7432	881	19	247	168
S_578	7.5014	46.958	Europe	forest	shoot	2013	72291	58289	80.6311	14	8.42292	8.87917	34.2494	642.771	22.706	-3.219	25.925	16.4155	1.88833	16.4155	0.670167	1134	130	72	19.5669	356	219	356	229
S_579	16.7457	49.3021	Europe	forest	soil	2013	8444	359	4.25154	53	7.74	7.8065	29	732.565	22.41	-4.509	26.919	15.2165	-0.00783332	16.6817	-1.30117	556	85	26	41.5889	221	82	221	87
S_580	8.882	45.9614	Europe	forest	shoot	2013	91652	55318	60.3566	16	10.8826	8.94683	32.7351	678.411	25.589	-1.742	27.331	13.9328	2.71117	19.4322	2.71117	1426	168	61	30.6629	460	208	422	208
S_581	-106.528	52.1607	North America	grassland	rhizosphere	2014	14082	1010	7.17228	13	2.35283	11.9065	25.1893	1302.33	25.151	-22.117	47.268	15.3147	-11.9627	17.377	-14.6408	363	64	11	60.9014	174	42	166	42
S_582	138.119	-35.6352	Australia	woodland	soil	2014	155100	2592	1.67118	27	15.1077	7.52169	44.9205	338.983	24.5365	7.79206	16.7444	10.9759	19.2505	19.2505	10.9759	636	99	15	54.7472	278	64	64	278
S_583	132.916	34.2978	Pacific Ocean	aquatic	sediment	2016	56861	5290	9.30339	24	15.7674	7.71557	26.2106	801.824	31.0447	1.60789	29.4368	22.2202	6.1864	25.8053	6.1864	1523	250	41	50.7048	596	158	527	158
S_584	150.275	-33.6478	Australia	forest	soil	2012	27181	229	0.8425	24	12.0972	9.61425	44.2401	445.112	23.488	1.756	21.732	17.1667	7.26817	17.4812	6.42967	1268	162	59	31.7779	471	214	415	220
S_585	-122.61	54.35	North America	forest	soil	2008	7532	26	0.345194	8	3.23829	10.7516	30.1452	910.974	21.618	-14.048	35.666	-2.70833	-1.40467	14.1105	-8.31083	714	75	33	22.0016	206	122	201	183
S_586	-5.67937	-15.9488	Africa	woodland	soil	2018	29830	1392	4.66644	27	NA	NA	NA	NA	NA	NA	NA	NA	NA	NA	NA	NA	NA	NA	NA	NA	NA	NA	NA
S_587	-61.7614	47.4672	North America	wetland	soil	2011	17802	118	0.662847	30	4.73067	6.47267	19.7844	903.607	20.512	-12.204	32.716	-2.16667	12.014	15.8367	-6.35067	989	107	67	16.9494	308	208	227	247
S_588	-61.7614	47.4672	North America	grassland	soil	2011	17801	118	0.662884	30	4.73067	6.47267	19.7844	903.607	20.512	-12.204	32.716	-2.16667	12.014	15.8367	-6.35067	989	107	67	16.9494	308	208	227	247
S_589	-155.469	19.6864	North America	forest	shoot	2015	11099	681	6.13569	9	12.358	10.8586	73.6025	141.863	19.501	4.748	14.753	10.9052	13.8892	13.9897	10.6433	925	126	30	41.3024	318	135	144	304
S_590	148.95	-35.6667	Australia	woodland	topsoil	2013	85229	865	1.01491	20	9.61083	12.4445	47.2977	506.296	23.538	-2.773	26.311	9.01467	4.35617	15.7967	3.308	801	82	57	12.4152	229	175	197	186
S_591	124.9	41.85	Asia	forest	soil	2013	56342	1923	3.41308	151	4.67954	12.6541	26.064	1308.14	25.995	-22.555	48.55	19.9368	-12.6058	19.9368	-12.6058	857	220	7	101.056	541	28	541	28
S_592	99	27.58	Asia	cropland	rhizosphere	2017	76490	5370	7.02053	64	12.5358	10.2727	42.6323	523.391	22.859	-1.237	24.096	18.5377	6.84833	18.5377	5.79933	1072	187	14	64.7084	494	57	494	93
S_593	11.2377	47.2794	Europe	forest	shoot	2011	5121	35	0.68346	1	6.73517	8.88567	34.2653	647.303	20.636	-5.296	25.932	14.6717	-1.10533	14.6717	-1.10533	1118	156	54	38.2832	444	176	444	176
S_594	1.45139	45.0708	Europe	grassland	root	2016	16201	30	0.185174	7	11.8842	9.72167	39.2082	560.416	25.909	1.114	24.795	8.65883	18.9478	18.9478	5.33283	918	92	57	12.9091	251	200	200	233
S_595	-120.42	50.85	North America	forest	soil	2010	7140	17	0.238095	4	3.55208	11.2648	33.3112	814.75	21.72	-12.097	33.817	11.2605	-0.712667	13.432	-6.47233	551	70	27	24.6306	179	98	172	122
S_596	21.9561	40.9633	Europe	grassland	soil	2014	12373	501	4.04914	50	12.7451	10.8569	34.2079	778.278	29.819	-1.919	31.738	8.178	21.6303	22.3388	3.125	488	55	30	21.2784	150	95	103	109
S_597	-85.5998	10.8699	North America	forest	soil	2013	85987	1400	1.62815	23	25.989	8.76842	72.4004	76.9527	32.767	20.656	12.111	25.603	26.1018	27.1342	25.216	1685	332	2	91.75	858	14	236	461
S_598	117.907	29.123	Asia	forest	soil	2011	6937	67	0.965835	9	17.2445	8.01175	25.8869	839.607	32.384	1.435	30.949	21.1997	8.58317	27.2077	6.61967	1682	298	45	58.5347	782	172	549	223
S_599	103.748	1.223	Asia	aquatic	shoot	2018	14922	1	0.00670151	1	27.3667	6.14762	83.0759	40.6252	31.2429	23.8429	7.4	26.9452	27.6643	27.8452	26.8167	2273	264	154	18.1625	711	478	482	630
S_600	103.852	1.221	Asia	aquatic	shoot	2018	18585	4333	23.3145	4	26.3	6.10556	77.613	60.6364	30.3667	22.5	7.86667	25.4889	26.9222	26.9278	25.4667	2281	272	152	19.9534	742	472	512	662
S_601	-5.0191	36.6923	Europe	forest	root	2016	23278	817	3.50975	18	12.2999	11.2119	38.7272	614.345	29.43	0.479	28.951	6.51783	20.2848	20.3903	5.43817	845	124	3	67.5088	369	28	33	364
S_602	130.46	31.31	Asia	forest	soil	2015	51980	773	1.48711	25	16.9592	8.33333	29.8879	719.563	30.221	2.339	27.882	22.7573	10.0092	25.7522	7.94283	2280	419	90	51.2073	966	288	690	306
S_603	107.926	34.5567	Asia	forest	soil	2016	25104	1079	4.29812	63	11.1459	9.82475	28.809	895.714	27.769	-6.334	34.103	20.7185	-0.160167	22.0947	-0.160167	649	118	4	76.2499	338	18	286	18
S_604	108.32	36.03	Asia	forest	soil	2015	60089	2033	3.38331	18	8.39683	10.8693	29.521	950.287	25.789	-11.03	36.819	18.353	-3.80383	19.7315	-3.80383	518	106	2	87.3912	300	10	264	10
S_605	101.931	14.5103	Asia	forest	shoot	2012	11890	81	0.681245	8	26.28	10.2603	57.4905	207.559	34.504	16.657	17.847	26.5803	23.7995	28.307	23.2178	1147	230	3	77.4432	559	28	278	43
S_606	-65.8	18.3	North America	forest	soil	2012	31701	1027	3.23965	28	21.776	7.08258	66.8547	132.822	26.891	16.297	10.594	23.1278	20.077	23.2375	20.077	2067	227	93	26.7004	656	335	591	335
S_607	-84.16	10.27	North America	forest	soil	2015	31357	836	2.66607	36	21.9691	8.67075	79.1488	66.1423	27.762	16.807	10.955	21.4907	22.4648	22.8678	21.2232	3364	386	92	38.3516	1114	361	491	898
S_608	108.527	36.088	Asia	shrubland	soil	2017	40693	729	1.79146	48	8.48567	11.1988	29.8437	965.543	26.094	-11.431	37.525	18.5933	-3.96633	19.9467	-3.96633	506	106	2	88.5549	296	10	261	10
S_609	150.695	-35.1984	Australia	shrubland	soil	2012	23502	678	2.88486	10	16.519	6.25476	42.3846	308.703	23.8	9.04286	14.7571	15.3583	12.9702	20.256	12.6512	1258	142	74	22.9929	393	238	360	294
S_610	162.514	-74.178	Antarctica	desert	soil	2016	68388	298	0.435749	5	-26.1678	6.33367	27.8623	608.344	-12.699	-35.431	22.732	-25.5872	-30.9763	-17.5267	-31.3718	109	19	2	54.395	39	18	24	33
S_611	-41.1215	-20.3169	South America	cropland	shoot	2016	37598	2544	6.76632	58	17.8153	11.1707	63.6728	209.988	25.813	8.269	17.544	19.5078	15.0592	20.2882	15.0592	1331	209	40	56.3987	605	132	432	132
S_612	8.37205	46.5678	Europe	woodland	soil	2017	84956	1818	2.13993	27	0.680792	6.52542	29.6327	568.834	12.888	-9.133	22.021	7.804	-5.501	7.97517	-5.501	1284	121	81	12.8057	361	263	349	263
S_613	-156.899	21.1192	North America	forest	shoot	2016	24790	524	2.11376	17	19.3431	6.47151	61.8257	120.858	24.4755	14.0082	10.4673	18.776	20.8367	20.8367	17.8883	2275	326	76	42.9708	886	349	349	733
S_614	112.237	0.5917	Asia	cropland	shoot	2012	9144	545	5.96019	16	27.1023	8.86367	88.8855	35.5273	32.327	22.355	9.972	26.6598	27.3648	27.5347	26.6598	3789	395	220	19.0122	1162	702	891	1162
S_615	-106.536	52.1685	North America	grassland	rhizosphere	2014	13046	264	2.02361	6	2.27537	11.9091	25.3493	1300.11	24.831	-22.149	46.98	15.194	-12.1292	17.2162	-14.7043	364	64	11	60.8035	173	42	168	43
S_616	8.5511	47.3962	Europe	urban	air	2018	10815	4664	43.1253	65	9.48263	8.25042	31.6084	672.784	23.955	-2.147	26.102	17.8338	2.5865	17.8338	1.312	1107	130	66	22.3787	368	211	368	224
S_617	8.337	47.4734	Europe	forest	shoot	2013	99644	55557	55.7555	32	8.9945	8.78867	33.0041	670.626	23.838	-2.791	26.629	17.3602	4.803	17.3602	0.889167	1135	121	74	14.1947	339	247	339	272
S_618	-162.821	55.3289	Pacific Ocean	aquatic	root	2016	61045	212	0.347285	8	3.34187	5.43884	28.772	502.245	13.5032	-5.4	18.9032	4.45645	-1.07258	9.87419	-2.18253	1022	121	55	28.2018	352	184	273	206
S_619	116.069	-32.6197	Australia	forest	soil	2016	67929	179	0.26351	17	16.1293	11.5242	49.8687	427.59	29.345	6.236	23.109	11.317	21.3752	21.648	11.317	1184	229	18	78.9841	625	66	74	625
S_620	119.304	-34.2165	Australia	shrubland	soil	2013	16653	44	0.264217	9	16.1231	12.0846	58.1437	338.999	27.24	6.456	20.784	12.9653	20.0875	20.2585	12.0255	532	70	20	35.4484	188	74	85	179
S_621	115	36.2537	Asia	cropland	soil	2015	59070	3749	6.34671	124	13.3968	11.0796	28.4552	1059.98	31.783	-7.154	38.937	24.3228	-0.321333	26.0003	-0.321333	531	151	6	107.392	344	22	337	22
S_622	-93.0168	20.0167	Atlantic Ocean	aquatic	sediment	2017	76443	207	0.27079	13	NA	NA	NA	NA	NA	NA	NA	NA	NA	NA	NA	NA	NA	NA	NA	NA	NA	NA	NA
S_623	-5.0191	36.6923	Europe	forest	root	2016	21459	573	2.67021	16	12.2999	11.2119	38.7272	614.345	29.43	0.479	28.951	6.51783	20.2848	20.3903	5.43817	845	124	3	67.5088	369	28	33	364
S_624	-83.96	35.84	North America	forest	soil	2014	12731	315	2.47428	20	14.3034	13.3081	38.9137	811.157	31.389	-2.81	34.199	22.1855	20.1168	24.1087	4.087	1210	126	72	14.815	334	248	318	312
S_625	124.9	41.85	Asia	forest	topsoil	2013	61388	7290	11.8753	189	4.67954	12.6541	26.064	1308.14	25.995	-22.555	48.55	19.9368	-12.6058	19.9368	-12.6058	857	220	7	101.056	541	28	541	28
S_626	-76.5522	38.8682	North America	forest	shoot	2016	55198	5744	10.4062	39	13.1833	11.0629	32.3439	862.373	30.5156	-3.68831	34.2039	21.4974	2.41602	23.6952	2.41602	1100	108	72	12.5201	309	243	305	243
S_627	-79.1747	-2.8405	South America	forest	root	2013	31917	106	0.332111	12	6.59433	10.1712	83.3497	61.2641	12.727	0.524	12.203	7.02117	5.73183	7.067	5.69733	1190	143	63	22.4563	388	226	285	233
S_628	-76.5505	38.8666	North America	forest	shoot	2016	68915	14128	20.5006	52	13.1833	11.0629	32.3439	862.373	30.5156	-3.68831	34.2039	21.4974	2.41602	23.6952	2.41602	1100	108	72	12.5201	309	243	305	243
S_629	16.7611	49.3078	Europe	forest	litter	2013	14386	683	4.74767	53	7.35146	7.72092	28.8924	728.733	21.966	-4.757	26.723	16.2458	-0.385167	16.2458	-1.62517	592	89	28	40.9565	235	87	235	94
S_630	-155.366	19.6498	North America	forest	shoot	2015	5716	233	4.07628	10	13.1934	10.4785	72.3653	138.096	20.13	5.65	14.48	11.8035	14.6623	14.8212	11.5542	1680	246	64	42.2934	618	224	250	528
S_631	-155.576	19.5367	North America	tundra	air	2002	7817	5200	66.5217	11	7.84137	11.2494	75.1263	137.988	15.396	0.422	14.974	6.16533	9.01367	9.4735	6.16533	765	102	16	39.6607	268	119	129	268
S_632	-155.347	19.6709	North America	forest	shoot	2015	11591	20	0.172548	7	13.0523	9.755	73.1314	123.91	19.242	5.903	13.339	11.7597	14.2452	14.5107	11.5907	1871	269	69	37.572	672	274	320	594
S_633	-155.329	19.6749	North America	forest	shoot	2015	7579	147	1.93957	11	15.102	8.32292	69.4039	115.799	20.751	8.759	11.992	14.511	16.0285	16.5693	13.8028	2263	287	110	27.4308	711	429	456	604
S_634	135.719	-14.1952	Australia	woodland	soil	2013	106565	68	0.0638108	17	27.2582	11.927	56.5073	300.726	36.867	15.76	21.107	29.4193	23.821	30.4793	22.9487	934	243	0	113.219	627	5	315	11
S_635	-70.8394	-27.4676	South America	desert	rhizosphere	2015	266136	5295	1.98958	18	15.5813	8.70165	54.6634	268.292	23.9605	8.04186	15.9186	12.437	18.969	18.969	12.437	52	21	0	116.501	40	1	1	40
S_636	-155.395	19.6745	North America	forest	shoot	2015	8380	66	0.787589	5	13.0523	9.755	73.1314	123.91	19.242	5.903	13.339	11.7597	14.2452	14.5107	11.5907	1871	269	69	37.572	672	274	320	594
S_637	-155.329	19.6747	North America	forest	shoot	2015	24573	302	1.22899	6	15.102	8.32292	69.4039	115.799	20.751	8.759	11.992	14.511	16.0285	16.5693	13.8028	2263	287	110	27.4308	711	429	456	604
S_638	-155.269	19.6877	North America	forest	shoot	2015	6416	3225	50.265	12	15.102	8.32292	69.4039	115.799	20.751	8.759	11.992	14.511	16.0285	16.5693	13.8028	2263	287	110	27.4308	711	429	456	604
S_639	-155.314	19.6768	North America	forest	shoot	2015	16964	864	5.09314	5	15.102	8.32292	69.4039	115.799	20.751	8.759	11.992	14.511	16.0285	16.5693	13.8028	2263	287	110	27.4308	711	429	456	604
S_640	-155.347	19.6709	North America	forest	shoot	2015	24715	12361	50.0142	7	13.0523	9.755	73.1314	123.91	19.242	5.903	13.339	11.7597	14.2452	14.5107	11.5907	1871	269	69	37.572	672	274	320	594
S_641	-155.39	19.6723	North America	forest	shoot	2015	7764	11	0.14168	3	13.0523	9.755	73.1314	123.91	19.242	5.903	13.339	11.7597	14.2452	14.5107	11.5907	1871	269	69	37.572	672	274	320	594
S_642	-155.29	19.4204	North America	forest	shoot	2014	24545	14845	60.4807	6	15.5198	9.23067	69.8129	131.906	21.905	8.683	13.222	14.1825	17.1145	17.1145	13.9807	1781	263	56	46.784	653	196	196	622
S_643	-155.25	19.6948	North America	forest	shoot	2015	24446	82	0.335433	6	18.3197	7.73275	68.8396	108.867	23.712	12.479	11.233	17.7598	18.6492	19.7078	17.081	2292	304	89	34.2874	812	398	503	585
S_644	-155.314	19.6767	North America	forest	shoot	2015	5771	128	2.21799	5	15.102	8.32292	69.4039	115.799	20.751	8.759	11.992	14.511	16.0285	16.5693	13.8028	2263	287	110	27.4308	711	429	456	604
S_645	-155.282	19.6817	North America	forest	shoot	2015	9328	329	3.52702	9	15.102	8.32292	69.4039	115.799	20.751	8.759	11.992	14.511	16.0285	16.5693	13.8028	2263	287	110	27.4308	711	429	456	604
S_646	-70.8394	-27.4676	South America	desert	rhizosphere	2015	266136	5295	1.98958	18	15.5813	8.70165	54.6634	268.292	23.9605	8.04186	15.9186	12.437	18.969	18.969	12.437	52	21	0	116.501	40	1	1	40
S_647	-155.401	19.6742	North America	forest	shoot	2015	8871	571	6.4367	9	13.0523	9.755	73.1314	123.91	19.242	5.903	13.339	11.7597	14.2452	14.5107	11.5907	1871	269	69	37.572	672	274	320	594
S_648	-155.362	19.6307	North America	forest	shoot	2015	14584	56	0.383982	5	13.1934	10.4785	72.3653	138.096	20.13	5.65	14.48	11.8035	14.6623	14.8212	11.5542	1680	246	64	42.2934	618	224	250	528
S_649	-155.469	19.6863	North America	forest	shoot	2015	12249	840	6.8577	9	12.358	10.8586	73.6025	141.863	19.501	4.748	14.753	10.9052	13.8892	13.9897	10.6433	925	126	30	41.3024	318	135	144	304
S_650	-155.362	19.6313	North America	forest	shoot	2015	5162	33	0.639287	4	13.1934	10.4785	72.3653	138.096	20.13	5.65	14.48	11.8035	14.6623	14.8212	11.5542	1680	246	64	42.2934	618	224	250	528
S_651	-155.419	19.6834	North America	forest	shoot	2015	24555	10	0.0407249	5	12.358	10.8586	73.6025	141.863	19.501	4.748	14.753	10.9052	13.8892	13.9897	10.6433	925	126	30	41.3024	318	135	144	304
S_652	-155.468	19.6855	North America	forest	shoot	2015	5951	6	0.100823	4	12.358	10.8586	73.6025	141.863	19.501	4.748	14.753	10.9052	13.8892	13.9897	10.6433	925	126	30	41.3024	318	135	144	304
S_653	-155.359	19.6201	North America	forest	shoot	2015	8878	175	1.97116	7	13.1934	10.4785	72.3653	138.096	20.13	5.65	14.48	11.8035	14.6623	14.8212	11.5542	1680	246	64	42.2934	618	224	250	528
S_654	-155.369	19.6599	North America	forest	shoot	2015	7252	1890	26.0618	9	13.1934	10.4785	72.3653	138.096	20.13	5.65	14.48	11.8035	14.6623	14.8212	11.5542	1680	246	64	42.2934	618	224	250	528
S_655	-155.269	19.6876	North America	forest	shoot	2015	19840	22	0.110887	2	15.102	8.32292	69.4039	115.799	20.751	8.759	11.992	14.511	16.0285	16.5693	13.8028	2263	287	110	27.4308	711	429	456	604
S_656	-155.369	19.6617	North America	forest	shoot	2015	24213	966	3.98959	9	13.1934	10.4785	72.3653	138.096	20.13	5.65	14.48	11.8035	14.6623	14.8212	11.5542	1680	246	64	42.2934	618	224	250	528
S_657	-76.6707	34.7181	North America	aquatic	water	2011	407676	2908	0.713312	8	17.3472	10.1659	35.6455	701.443	30.9387	2.41935	28.5194	25.4651	12.4022	25.7344	8.52312	1447	176	74	23.7096	489	285	444	340
S_658	-155.298	19.6803	North America	forest	shoot	2015	16855	145	0.860279	3	15.102	8.32292	69.4039	115.799	20.751	8.759	11.992	14.511	16.0285	16.5693	13.8028	2263	287	110	27.4308	711	429	456	604
S_659	-155.419	19.6835	North America	forest	shoot	2015	9950	1687	16.9548	10	12.358	10.8586	73.6025	141.863	19.501	4.748	14.753	10.9052	13.8892	13.9897	10.6433	925	126	30	41.3024	318	135	144	304
S_660	-155.369	19.6604	North America	forest	shoot	2015	10710	14	0.130719	6	13.1934	10.4785	72.3653	138.096	20.13	5.65	14.48	11.8035	14.6623	14.8212	11.5542	1680	246	64	42.2934	618	224	250	528
S_661	-155.364	19.6397	North America	forest	shoot	2015	6928	26	0.375289	7	13.1934	10.4785	72.3653	138.096	20.13	5.65	14.48	11.8035	14.6623	14.8212	11.5542	1680	246	64	42.2934	618	224	250	528
S_662	-155.369	19.6612	North America	forest	shoot	2015	11205	572	5.10486	8	13.1934	10.4785	72.3653	138.096	20.13	5.65	14.48	11.8035	14.6623	14.8212	11.5542	1680	246	64	42.2934	618	224	250	528
S_663	-155.314	19.6765	North America	forest	shoot	2015	9512	83	0.872582	5	15.102	8.32292	69.4039	115.799	20.751	8.759	11.992	14.511	16.0285	16.5693	13.8028	2263	287	110	27.4308	711	429	456	604
S_664	-155.346	19.6709	North America	forest	shoot	2015	9945	27	0.271493	3	13.0523	9.755	73.1314	123.91	19.242	5.903	13.339	11.7597	14.2452	14.5107	11.5907	1871	269	69	37.572	672	274	320	594
S_665	-155.359	19.6196	North America	forest	shoot	2015	12931	638	4.93388	10	13.1934	10.4785	72.3653	138.096	20.13	5.65	14.48	11.8035	14.6623	14.8212	11.5542	1680	246	64	42.2934	618	224	250	528
S_666	13.6472	48.3833	Europe	grassland	soil	2014	10278	1597	15.538	29	8.30058	8.53233	30.8695	726.413	23.181	-4.459	27.64	17.1257	3.89517	17.1257	-0.734	942	113	59	21.9676	316	190	316	202
S_667	16.7276	49.279	Europe	forest	soil	2013	6618	89	1.34482	26	7.74	7.8065	29	732.565	22.41	-4.509	26.919	15.2165	-0.00783332	16.6817	-1.30117	556	85	26	41.5889	221	82	221	87
S_668	-74.0093	41.4199	North America	forest	soil	2013	53785	284	0.528028	25	10.2562	11.6147	31.0611	940.182	29.307	-8.086	37.393	19.4855	-1.61533	21.6993	-1.61533	1190	117	72	11.9863	334	251	319	251
S_669	-95.541	25.741	Atlantic Ocean	aquatic	sediment	2015	80200	32885	41.0037	17	NA	NA	NA	NA	NA	NA	NA	NA	NA	NA	NA	NA	NA	NA	NA	NA	NA	NA	NA
S_670	-39.0681	-14.4681	South America	forest	root	2014	45042	5	0.0111008	3	24.0604	6.16498	62.0545	132.588	28.8783	18.9435	9.93478	24.7486	23.0106	25.5773	22.3283	2014	211	123	18.1259	589	392	506	537
S_671	-76.5485	38.8662	North America	forest	shoot	2016	35381	3389	9.57859	28	13.1833	11.0629	32.3439	862.373	30.5156	-3.68831	34.2039	21.4974	2.41602	23.6952	2.41602	1100	108	72	12.5201	309	243	305	243
S_672	13.6177	49.046	Europe	forest	litter	2013	5721	42	0.734137	17	4.90621	7.81508	31.897	647.685	18.211	-6.29	24.501	12.9053	0.1915	12.9053	-2.77983	1272	145	76	19.7733	373	266	373	346
S_673	13.6182	49.043	Europe	forest	litter	2012	6689	57	0.852145	18	4.90621	7.81508	31.897	647.685	18.211	-6.29	24.501	12.9053	0.1915	12.9053	-2.77983	1272	145	76	19.7733	373	266	373	346
S_674	13.6182	49.043	Europe	forest	soil	2012	5309	56	1.05481	24	4.90621	7.81508	31.897	647.685	18.211	-6.29	24.501	12.9053	0.1915	12.9053	-2.77983	1272	145	76	19.7733	373	266	373	346
S_675	14.7093	48.6666	Europe	forest	deadwood	2013	12084	1722	14.2502	44	5.56079	8.49492	32.5438	671.057	19.704	-6.399	26.103	13.8712	-1.53617	13.8712	-2.53417	949	125	55	28.1113	338	183	338	186
S_676	14.7039	48.6669	Europe	forest	deadwood	2013	23887	117	0.489806	18	6.19671	8.73142	32.6555	684.489	20.695	-6.043	26.738	14.6755	-0.9965	14.6755	-2.09567	867	116	50	29.188	312	165	312	168
S_677	-61.7483	47.4451	North America	wetland	soil	2011	16602	71	0.427659	17	4.7775	6.25333	19.2885	901.526	20.4	-12.02	32.42	-2.09333	11.9233	15.905	-6.235	995	107	67	16.7793	308	210	229	247
S_678	-61.7483	47.4451	North America	grassland	soil	2011	16591	71	0.427943	17	4.7775	6.25333	19.2885	901.526	20.4	-12.02	32.42	-2.09333	11.9233	15.905	-6.235	995	107	67	16.7793	308	210	229	247
S_679	-76.6707	34.7181	North America	aquatic	water	2013	98091	1316	1.34161	14	17.3472	10.1659	35.6455	701.443	30.9387	2.41935	28.5194	25.4651	12.4022	25.7344	8.52312	1447	176	74	23.7096	489	285	444	340
S_680	-76.5493	38.8663	North America	forest	shoot	2016	37491	89	0.23739	16	13.1833	11.0629	32.3439	862.373	30.5156	-3.68831	34.2039	21.4974	2.41602	23.6952	2.41602	1100	108	72	12.5201	309	243	305	243
S_681	-111.004	45.5736	North America	forest	soil	2003 to 2015	44913	7690	17.122	28	3.93417	13.0505	37.7662	783.343	23.644	-10.912	34.556	6.66667	-4.97183	13.9968	-4.97183	561	81	28	33.4617	204	98	162	98
S_682	7.653	46.6859	Europe	forest	shoot	2013	85267	40263	47.2199	34	8.60642	8.97433	34.3818	646.254	22.902	-3.2	26.102	16.5948	2.03433	16.5948	0.7915	1070	121	69	18.856	339	214	339	225
S_683	8.337	47.4734	Europe	forest	shoot	2013	59190	11576	19.5574	18	8.9945	8.78867	33.0041	670.626	23.838	-2.791	26.629	17.3602	4.803	17.3602	0.889167	1135	121	74	14.1947	339	247	339	272
S_684	10.7493	45.8607	Europe	forest	shoot	2013	70284	57443	81.7298	13	7.52304	8.47258	31.9082	675.615	21.788	-4.765	26.553	16.006	-0.521	16.006	-0.521	517	63	18	40.4225	182	64	182	64
S_685	-155.576	19.5367	North America	tundra	air	2000	77710	55390	71.2778	27	7.84137	11.2494	75.1263	137.988	15.396	0.422	14.974	6.16533	9.01367	9.4735	6.16533	765	102	16	39.6607	268	119	129	268
S_686	8.5303	47.4056	Europe	forest	shoot	2013	84697	12847	15.1682	16	9.48263	8.25042	31.6084	672.784	23.955	-2.147	26.102	17.8338	2.5865	17.8338	1.312	1107	130	66	22.3787	368	211	368	224
S_687	108.76	18.644	Asia	cropland	soil	2013	54087	393	0.726607	21	25.2604	7.153	44.2335	337.937	32.437	16.266	16.171	27.24	21.4835	28.8407	20.6588	1257	246	19	78.9575	670	65	456	71
S_688	29.8144	-30.5611	Africa	grassland	soil	2015	32862	178	0.541659	31	16.1661	11.678	56.7886	310.851	24.813	4.249	20.564	18.893	12.077	19.721	12.077	950	139	14	61.2575	402	59	387	59
S_689	159.64	-75.94	Antarctica	desert	soil	2010 to 2011	119196	13	0.0109064	6	-26.2877	5.71467	22.9072	719.78	-11.52	-36.467	24.947	-29.749	-16.3315	-16.1098	-32.5962	67	15	0	62.6155	27	6	8	22
S_690	20.1925	47.9189	Europe	forest	soil	2017	228419	6757	2.95816	138	9.24017	9.24867	30.3404	815.71	25.476	-5.007	30.483	17.599	0.655333	19.0267	-1.10483	527	69	23	35.7662	195	73	184	78
S_691	-105.642	40.0521	North America	tundra	soil	2015	37360	210	0.562099	7	-0.568042	12.5641	39.3525	721.09	17.459	-14.468	31.927	-3.4265	0.4905	8.80633	-8.1425	706	82	44	19.4493	228	145	174	159
S_692	107.5	35.67	Asia	grassland	soil	2017	29537	8440	28.5743	30	9.23483	10.3733	28.3432	953.987	26.868	-9.731	36.599	19.2367	-2.98433	20.6548	-2.98433	549	106	4	82.5938	307	15	266	15
S_693	161.786	-77.578	Antarctica	desert	soil	2016	57961	1	0.0017253	1	-22.1048	5.062	19.7843	771.511	-7.487	-33.073	25.586	-27.5547	-15.699	-11.3067	-29.0403	98	15	1	42.5908	35	14	16	27
S_694	-52.6789	4.08594	South America	forest	deadwood	2014	11736	7	0.0596455	1	25.2818	8.553	76.5095	46.3591	31.546	20.367	11.179	25.2345	25.868	25.868	24.7283	3131	479	81	48.8937	1242	315	315	961
S_695	10.4656	51.1129	Europe	forest	air	2018	27291	7910	28.9839	115	8.33167	8.22567	32.6364	644.87	22.401	-2.803	25.204	16.3608	3.88533	16.3608	0.5595	685	76	43	16.1916	205	143	205	156
S_696	-76.5492	38.8684	North America	forest	shoot	2016	84574	28944	34.2233	45	13.1833	11.0629	32.3439	862.373	30.5156	-3.68831	34.2039	21.4974	2.41602	23.6952	2.41602	1100	108	72	12.5201	309	243	305	243
S_697	17.6297	53.0242	Europe	forest	root	2015	22927	182	0.793824	9	8.23058	8.07433	28.7588	757.89	23.644	-4.432	28.076	17.5315	-0.0915	17.5315	-1.16017	526	75	23	34.8131	197	83	197	93
S_698	9.90225	46.8008	Europe	forest	soil	2015	15247	1091	7.15551	22	1.10538	8.73808	34.212	621.387	14.457	-11.084	25.541	8.70833	-5.67117	8.70833	-6.19183	1180	140	67	24.9539	406	223	406	228
S_699	9.90483	46.802	Europe	forest	soil	2015	16175	1147	7.09119	39	1.10538	8.73808	34.212	621.387	14.457	-11.084	25.541	8.70833	-5.67117	8.70833	-6.19183	1180	140	67	24.9539	406	223	406	228
S_700	-53.4969	5.54389	South America	forest	root	2014	53183	30	0.056409	2	26.1483	7.83333	77.4657	53.9727	32.0067	21.8947	10.112	26.1449	26.8364	26.8364	25.466	2401	371	62	48.8496	967	257	257	677
S_701	138.667	-34.6912	Australia	grassland	soil	2016	103958	2336	2.24706	42	16.2433	11.3483	47.9845	447.445	29.625	5.975	23.65	10.7965	21.6127	21.7663	10.7965	594	82	18	46.0273	233	68	69	233
S_702	-86.7913	23.916	Atlantic Ocean	aquatic	sediment	2015	9397	169	1.79845	6	NA	NA	NA	NA	NA	NA	NA	NA	NA	NA	NA	NA	NA	NA	NA	NA	NA	NA	NA
S_703	-76.6707	34.7181	North America	aquatic	water	2013	9992	9	0.0900721	2	17.3472	10.1659	35.6455	701.443	30.9387	2.41935	28.5194	25.4651	12.4022	25.7344	8.52312	1447	176	74	23.7096	489	285	444	340
S_704	-92.5001	20.5	Atlantic Ocean	aquatic	sediment	2017	60443	12920	21.3755	10	NA	NA	NA	NA	NA	NA	NA	NA	NA	NA	NA	NA	NA	NA	NA	NA	NA	NA	NA
S_705	-93.0168	20.0167	Atlantic Ocean	aquatic	sediment	2017	5256	79	1.50304	7	NA	NA	NA	NA	NA	NA	NA	NA	NA	NA	NA	NA	NA	NA	NA	NA	NA	NA	NA
S_706	-92.6312	20.5246	Atlantic Ocean	aquatic	sediment	2015	53719	11	0.0204769	5	NA	NA	NA	NA	NA	NA	NA	NA	NA	NA	NA	NA	NA	NA	NA	NA	NA	NA	NA
S_707	-86.727	23.977	Atlantic Ocean	aquatic	sediment	2016	14045	109	0.776077	5	NA	NA	NA	NA	NA	NA	NA	NA	NA	NA	NA	NA	NA	NA	NA	NA	NA	NA	NA
S_708	-76.6707	34.7181	North America	aquatic	water	2013	49901	312	0.625238	5	17.3472	10.1659	35.6455	701.443	30.9387	2.41935	28.5194	25.4651	12.4022	25.7344	8.52312	1447	176	74	23.7096	489	285	444	340
S_709	-86.727	23.977	Atlantic Ocean	aquatic	sediment	2016	29323	3026	10.3195	4	NA	NA	NA	NA	NA	NA	NA	NA	NA	NA	NA	NA	NA	NA	NA	NA	NA	NA	NA
S_710	-96.0001	22	Atlantic Ocean	aquatic	sediment	2017	87479	6334	7.24059	7	NA	NA	NA	NA	NA	NA	NA	NA	NA	NA	NA	NA	NA	NA	NA	NA	NA	NA	NA
S_711	4.915	51.98	Europe	grassland	rhizosphere	2014	10571	998	9.44092	38	9.59683	7.83483	35.508	533.219	22.018	-0.047	22.065	6.90567	5.5155	16.2217	3.27	807	84	47	16.9509	241	167	198	198
S_712	138.667	-34.6912	Australia	grassland	soil	2016	132218	2652	2.00578	48	16.2433	11.3483	47.9845	447.445	29.625	5.975	23.65	10.7965	21.6127	21.7663	10.7965	594	82	18	46.0273	233	68	69	233
S_713	11.4507	46.5893	Europe	forest	soil	2014	52752	603	1.14308	33	3.08125	7.225	30.5691	619.775	16.052	-7.583	23.635	10.862	-4.02117	10.862	-4.02117	717	99	28	42.6896	285	90	285	90
S_714	5.63	52.25	Europe	forest	deadwood	2016	27142	6320	23.2849	9	9.46792	8.15467	35.9426	555.585	22.292	-0.396	22.688	6.45133	5.44933	16.3773	2.80883	825	82	49	14.8758	235	171	211	207
S_715	78.111	-68.4932	Antarctica	desert	soil	2013	105674	34	0.0321744	16	NA	NA	NA	NA	NA	NA	NA	NA	NA	NA	NA	NA	NA	NA	NA	NA	NA	NA	NA
S_716	-120.05	34	North America	woodland	shoot	2015	36941	5676	15.365	14	14.5584	10.7504	64.1348	215.356	23.6	6.8378	16.7622	12.4925	16.1209	17.472	12.4236	410	84	1	97.2951	242	5	20	228
S_717	110.55	-66.31	Antarctica	desert	soil	2006	19196	1	0.00520942	1	-9.02977	6.17645	29.9849	574.442	2.59565	-18.0029	20.5986	-14.0659	-6.80797	-0.925845	-14.3831	314	35	21	17.0379	98	68	72	79
S_718	-52.6726	4.08778	South America	forest	deadwood	2014	7963	1	0.0125581	1	25.2818	8.553	76.5095	46.3591	31.546	20.367	11.179	25.2345	25.868	25.868	24.7283	3131	479	81	48.8937	1242	315	315	961
S_719	-52.6849	4.08239	South America	forest	deadwood	2014	61298	10	0.0163137	8	25.499	8.64758	76.629	46.8367	31.817	20.532	11.285	25.4508	26.0807	26.0907	24.9355	3075	461	73	48.5432	1197	304	304	959
S_720	-52.6849	4.08239	South America	forest	deadwood	2014	8766	1	0.0114077	1	25.499	8.64758	76.629	46.8367	31.817	20.532	11.285	25.4508	26.0807	26.0907	24.9355	3075	461	73	48.5432	1197	304	304	959
S_721	-52.6849	4.08239	South America	forest	deadwood	2014	17016	17	0.099906	10	25.499	8.64758	76.629	46.8367	31.817	20.532	11.285	25.4508	26.0807	26.0907	24.9355	3075	461	73	48.5432	1197	304	304	959
S_722	-76.5488	38.867	North America	forest	shoot	2016	31364	8293	26.4411	19	13.1833	11.0629	32.3439	862.373	30.5156	-3.68831	34.2039	21.4974	2.41602	23.6952	2.41602	1100	108	72	12.5201	309	243	305	243
S_723	149.008	-35.8811	Australia	woodland	soil	2014	175445	954	0.54376	45	9.23404	11.9684	46.7115	497.991	22.849	-2.773	25.622	8.64733	4.10317	15.2922	3.0135	765	79	50	13.3526	214	161	197	167
S_724	-123.054	38.32	Pacific Ocean	aquatic	root	2016	27732	2	0.00721189	2	13.0572	12.383	64.6699	259.55	23.476	4.328	19.148	9.82267	15.6893	16.146	9.82267	1003	205	3	90.829	534	14	24	534
S_725	137.608	36.569	Asia	tundra	root	2013	26197	127	0.484788	7	2.57271	9.40492	26.2443	965.926	20.601	-15.235	35.836	14.311	-9.23117	14.311	-9.23117	1936	266	73	47.7954	795	228	795	228
S_726	9.11665	35.16	Africa	grassland	soil	2003 to 2015	89348	1584	1.77284	15	18.4173	12.1105	37.7839	720.534	36.563	4.511	32.052	10.9148	27.7565	27.7565	10.0787	268	31	5	33.0121	80	32	32	77
S_727	-78.8172	35.9073	North America	woodland	shoot	2013	51374	4241	8.25515	18	15.4349	12.7812	37.878	794.41	32.139	-1.604	33.743	24.4677	10.8595	25.0798	5.43083	1130	112	74	13.736	324	241	313	271
S_728	-85.6134	10.8484	North America	forest	soil	2013	58469	2253	3.85332	14	25.989	8.76842	72.4004	76.9527	32.767	20.656	12.111	25.603	26.1018	27.1342	25.216	1685	332	2	91.75	858	14	236	461
S_729	137.612	36.569	Asia	tundra	root	2013	21111	36	0.170527	5	2.57271	9.40492	26.2443	965.926	20.601	-15.235	35.836	14.311	-9.23117	14.311	-9.23117	1936	266	73	47.7954	795	228	795	228
S_730	8.37461	46.5689	Europe	woodland	soil	2017	65234	818	1.25395	13	0.680792	6.52542	29.6327	568.834	12.888	-9.133	22.021	7.804	-5.501	7.97517	-5.501	1284	121	81	12.8057	361	263	349	263
S_731	89.5	46.8	Asia	desert	soil	2016	37789	2282	6.03879	43	2.82667	14.32	25.5213	1570.79	29.091	-27.019	56.11	18.6837	-14.7708	20.514	-17.9505	155	23	6	36.1831	53	19	53	25
S_732	107.926	34.5617	Asia	forest	soil	2016	16724	753	4.50251	65	11.1459	9.82475	28.809	895.714	27.769	-6.334	34.103	20.7185	-0.160167	22.0947	-0.160167	649	118	4	76.2499	338	18	286	18
S_733	-69.9694	41.7399	North America	aquatic	sediment	2017	15559	145	0.931936	4	9.86563	7.06394	24.9017	768.722	24.0692	-4.29808	28.3673	7.17885	19.2266	19.2436	0.604808	1113	111	77	11.2346	318	236	248	299
S_734	149.008	-35.8811	Australia	woodland	soil	2014	229656	3447	1.50094	91	9.23404	11.9684	46.7115	497.991	22.849	-2.773	25.622	8.64733	4.10317	15.2922	3.0135	765	79	50	13.3526	214	161	197	167
S_735	20.1839	47.9135	Europe	forest	soil	2017	50981	1914	3.75434	112	9.73471	9.57042	30.774	829.598	26.404	-4.695	31.099	18.237	1.03517	19.6985	-0.783667	515	68	23	35.148	189	72	180	78
S_736	8.6642	46.7947	Europe	forest	shoot	2013	76897	67638	87.9592	10	4.48979	7.09392	31.2728	584.326	16.931	-5.753	22.684	11.835	-2.19733	11.835	-2.19733	1625	178	98	20.6876	523	307	523	307
S_737	145.62	-17.0921	Australia	forest	soil	2013	32836	97	0.295407	14	20.1699	7.56675	50.4349	277.249	27.363	12.36	15.003	22.989	18.6383	23.1948	16.4033	2309	432	43	75.17	1190	145	935	280
S_738	121.195	50.9034	Asia	forest	soil	2017	36099	63	0.17452	11	-4.47946	15.1586	26.5358	1587.4	22.417	-34.708	57.125	14.0793	-24.9442	14.0793	-24.9442	482	137	3	113.242	333	12	333	12
S_739	128.065	42.058	Asia	forest	soil	2013	24464	39	0.159418	12	-3.72487	12.7139	27.1381	1259.03	18.146	-28.703	46.849	11.306	-19.8072	11.306	-19.8072	930	224	7	96.5444	576	30	576	30
S_740	124.233	43.3167	Asia	cropland	soil	2017	65865	5477	8.31549	68	6.62775	11.8103	24.5915	1362.38	27.896	-20.13	48.026	22.3673	-11.3068	22.3673	-11.3068	583	169	4	108.654	385	14	385	14
S_741	-76.5483	38.8664	North America	forest	shoot	2016	53154	13584	25.5559	40	13.1833	11.0629	32.3439	862.373	30.5156	-3.68831	34.2039	21.4974	2.41602	23.6952	2.41602	1100	108	72	12.5201	309	243	305	243
S_742	-82.85	47.57	North America	forest	soil	2011	8509	124	1.45728	15	1.83404	12.1589	27.0132	1179.5	23.473	-21.538	45.011	10.4298	-12.0402	15.603	-13.4452	836	94	43	24.5275	266	142	254	155
S_743	21.7452	68.6035	Europe	tundra	soil	2012	5593	68	1.21581	15	-2.31363	9.32508	24.9888	998.521	17.041	-20.276	37.317	10.535	-9.01367	10.535	-14.09	466	76	22	40.7456	185	74	185	83
S_744	-156.905	21.118	North America	forest	shoot	2016	22689	162	0.714002	11	19.3431	6.47151	61.8257	120.858	24.4755	14.0082	10.4673	18.776	20.8367	20.8367	17.8883	2275	326	76	42.9708	886	349	349	733
S_745	-79.3905	35.5448	North America	woodland	shoot	2013	85463	8398	9.82647	23	15.2809	13.2627	39.2433	781.783	32.072	-1.724	33.796	24.8235	10.6655	24.8235	5.46883	1172	121	78	14.4004	343	251	343	281
S_746	117.906	29.122	Asia	forest	soil	2011	5881	47	0.799184	14	17.2445	8.01175	25.8869	839.607	32.384	1.435	30.949	21.1997	8.58317	27.2077	6.61967	1682	298	45	58.5347	782	172	549	223
S_747	-95.0792	18.5866	North America	forest	root	2014	7534	8	0.106185	4	25.4573	8.83333	56.9893	224.821	33.2188	17.7188	15.5	26.5854	24.5417	27.7427	22.2521	2459	462	36	70.737	1165	138	652	359
S_748	110.483	31.3167	Asia	forest	soil	2014	12644	344	2.72066	83	9.98196	7.92192	27.1178	778.532	24.28	-4.933	29.213	19.4357	0.174333	19.4357	0.174333	1289	212	22	62.2636	555	75	555	75
S_749	141.847	-38.2597	Australia	aquatic	shoot	2016	64431	5932	9.20675	10	13.9042	9.50219	51.7905	308.861	24.2684	5.92105	18.3474	10.5912	17.8535	17.8535	10.1833	737	93	25	36.5819	267	98	98	264
S_750	117	35.0052	Asia	cropland	rhizosphere	2015	51135	3724	7.28268	118	13.8955	10.5997	28.8696	1012.08	31.091	-5.625	36.716	25.9652	0.9075	25.9652	0.9075	689	199	10	101.747	432	36	432	36
S_751	-83.96	35.84	North America	forest	rhizosphere	2014	128167	33884	26.4374	188	14.3034	13.3081	38.9137	811.157	31.389	-2.81	34.199	22.1855	20.1168	24.1087	4.087	1210	126	72	14.815	334	248	318	312
S_752	-5.67948	-15.9488	Africa	woodland	soil	2018	41504	2126	5.1224	39	NA	NA	NA	NA	NA	NA	NA	NA	NA	NA	NA	NA	NA	NA	NA	NA	NA	NA	NA
S_753	-117.084	46.7807	North America	cropland	soil	2016	21612	479	2.21636	11	8.34458	12.181	36.7119	734.026	28.505	-4.675	33.18	-0.0313333	17.2192	17.4313	-0.484	572	75	22	38.0133	216	72	83	196
S_754	8.337	47.4734	Europe	forest	shoot	2013	55849	49073	87.8673	16	8.9945	8.78867	33.0041	670.626	23.838	-2.791	26.629	17.3602	4.803	17.3602	0.889167	1135	121	74	14.1947	339	247	339	272
S_755	138.831	35.9195	Asia	forest	soil	2017	36844	4531	12.2978	12	8.21696	9.59508	29.6914	827.44	24.536	-7.78	32.316	18.3643	-1.72033	18.3643	-1.72033	1547	250	27	62.0749	688	106	688	106
S_756	-155.329	19.6752	North America	forest	shoot	2015	5371	1144	21.2996	8	15.102	8.32292	69.4039	115.799	20.751	8.759	11.992	14.511	16.0285	16.5693	13.8028	2263	287	110	27.4308	711	429	456	604
S_757	-123.054	38.3204	Pacific Ocean	aquatic	root	2016	30068	17	0.0565385	2	13.0572	12.383	64.6699	259.55	23.476	4.328	19.148	9.82267	15.6893	16.146	9.82267	1003	205	3	90.829	534	14	24	534
S_758	-61.7212	47.4796	North America	grassland	soil	2011	9001	58	0.644373	19	4.7775	6.25333	19.2885	901.526	20.4	-12.02	32.42	-2.09333	11.9233	15.905	-6.235	995	107	67	16.7793	308	210	229	247
S_759	-61.7212	47.4796	North America	wetland	soil	2011	9014	58	0.643444	19	4.7775	6.25333	19.2885	901.526	20.4	-12.02	32.42	-2.09333	11.9233	15.905	-6.235	995	107	67	16.7793	308	210	229	247
S_760	29.2411	-25.8407	Africa	grassland	soil	2015	44519	689	1.54765	36	16.3129	14.2037	60.1162	342.446	25.763	2.136	23.627	19.295	11.5903	19.7012	11.5903	705	130	4	80.932	366	18	337	18
S_761	-80.45	24.95	Atlantic Ocean	aquatic	sediment	2015	13740	3	0.0218341	2	NA	NA	NA	NA	NA	NA	NA	NA	NA	NA	NA	NA	NA	NA	NA	NA	NA	NA	NA
S_762	8.337	47.4734	Europe	forest	shoot	2013	88900	19911	22.3971	25	8.9945	8.78867	33.0041	670.626	23.838	-2.791	26.629	17.3602	4.803	17.3602	0.889167	1135	121	74	14.1947	339	247	339	272
S_763	17.7994	66.1251	Europe	forest	litter	2009	6330	279	4.40758	23	-0.454375	8.23658	23.7263	949.532	17.632	-17.083	34.715	11.707	-7.13633	11.707	-11.7732	562	89	29	36.9899	211	91	211	101
S_764	24.7036	68.4878	Europe	desert	shoot	2011	5127	11	0.21455	4	-2.59008	9.64317	24.3699	1050.63	17.879	-21.691	39.57	10.9332	-9.3425	10.9332	-15.0705	569	108	24	57.2548	270	77	270	89
S_765	9.85711	46.7365	Europe	forest	soil	2015	12965	805	6.20902	31	-1.489	7.4315	31.4534	592.12	10.937	-12.69	23.627	5.759	-8.02783	5.78583	-8.27267	1224	136	74	18.62	392	250	375	254
S_766	15.774	-23.7323	Africa	desert	soil	2017	145549	8	0.00549643	4	19.9336	15.7333	69.9069	271.852	30.731	8.225	22.506	22.9672	16.3243	22.9672	16.3243	104	31	0	114.376	79	2	79	2
S_767	9.41522	48.3693	Europe	forest	deadwood	2009	5922	3294	55.6231	4	6.79637	8.11392	31.7981	662.963	20.693	-4.824	25.517	13.328	-0.2345	14.9617	-1.25083	939	115	59	22.5603	310	185	307	192
S_768	-83.96	35.84	North America	forest	shoot	2014	80766	17495	21.6613	118	14.3034	13.3081	38.9137	811.157	31.389	-2.81	34.199	22.1855	20.1168	24.1087	4.087	1210	126	72	14.815	334	248	318	312
S_769	117.911	29.126	Asia	forest	soil	2011	7167	228	3.18125	21	17.2445	8.01175	25.8869	839.607	32.384	1.435	30.949	21.1997	8.58317	27.2077	6.61967	1682	298	45	58.5347	782	172	549	223
S_770	137.6	36.576	Asia	tundra	root	2013	6865	27	0.393299	3	2.57271	9.40492	26.2443	965.926	20.601	-15.235	35.836	14.311	-9.23117	14.311	-9.23117	1936	266	73	47.7954	795	228	795	228
S_771	27.4582	59.0771	Europe	forest	soil	2013	6566	16	0.24368	11	4.87904	7.52508	23.227	878.366	22.286	-10.112	32.398	14.5895	-5.31333	15.8207	-5.79533	621	81	27	37.1673	232	89	218	104
S_772	107.926	34.5617	Asia	forest	soil	2016	38650	1598	4.13454	73	11.1459	9.82475	28.809	895.714	27.769	-6.334	34.103	20.7185	-0.160167	22.0947	-0.160167	649	118	4	76.2499	338	18	286	18
S_773	9.33441	48.4781	Europe	forest	soil	2011	6809	38	0.558085	12	7.04483	7.893	31.3712	656.754	20.747	-4.413	25.16	13.5042	0.0896667	15.1517	-0.900333	937	113	60	21.2307	306	187	301	194
S_774	11.4347	46.5878	Europe	forest	soil	2014	42473	237	0.558002	25	3.08125	7.225	30.5691	619.775	16.052	-7.583	23.635	10.862	-4.02117	10.862	-4.02117	717	99	28	42.6896	285	90	285	90
S_775	-111.552	59.7184	North America	forest	shoot	2013	10941	3859	35.271	8	-2.47	11.2778	21.8136	1484.67	22.688	-29.013	51.701	14.9133	-11.1103	14.9133	-21.586	368	59	14	49.973	159	44	159	52
S_776	-95.08	18.58	North America	forest	root	2014	15312	235	1.53474	5	25.4693	8.94625	57.2735	225.251	33.3348	17.7146	15.6202	26.5655	24.5772	27.7835	22.2758	2430	445	34	69.8337	1137	135	649	355
S_777	-69.8972	-4.0125	South America	forest	soil	2011	12464	179	1.43614	26	26.569	7.83675	79.7715	40.7623	31.371	21.547	9.824	26.6015	26.4123	27.0362	26.0138	2934	325	151	24.5154	921	491	688	597
S_778	103.759	1.213	Asia	aquatic	shoot	2018	10854	2	0.0184264	2	26.9172	6.17812	82.1013	46.9065	30.825	23.3	7.525	26.325	27.4188	27.4188	26.2646	2331	275	158	18.8411	746	493	493	667
S_779	-83.96	35.84	North America	forest	shoot	2014	63652	5423	8.51976	69	14.3034	13.3081	38.9137	811.157	31.389	-2.81	34.199	22.1855	20.1168	24.1087	4.087	1210	126	72	14.815	334	248	318	312
S_780	103.748	1.223	Asia	aquatic	shoot	2018	12207	762	6.24232	2	27.3667	6.14762	83.0759	40.6252	31.2429	23.8429	7.4	26.9452	27.6643	27.8452	26.8167	2273	264	154	18.1625	711	478	482	630
S_781	-119.763	48.0034	North America	cropland	rhizosphere	2015	45156	1933	4.28072	32	8.12925	13.0297	33.9872	930.12	29.271	-9.066	38.337	-2.76967	18.7482	19.3968	-3.607	308	47	13	41.4304	124	43	52	114
S_782	108.383	3.92645	Asia	aquatic	shoot	2011	53479	30	0.0560968	3	26.5495	6.51151	79.8414	65.4871	31.1794	23.0238	8.15556	26.1495	26.4198	27.2897	25.6466	2371	297	135	28.2679	836	468	483	652
S_783	110.525	-66.2815	Antarctica	desert	soil	2006	113463	68	0.0599314	8	-9.02977	6.17645	29.9849	574.442	2.59565	-18.0029	20.5986	-14.0659	-6.80797	-0.925845	-14.3831	314	35	21	17.0379	98	68	72	79
S_784	105.644	-10.4835	Australia	forest	soil	2013	13128	348	2.65082	7	23.3086	5.02783	77.5764	53.8274	26.5547	20.0736	6.48113	23.6245	22.8761	23.9299	22.5528	2034	330	38	58.5323	916	148	684	175
S_785	-79.1436	-2.8433	South America	forest	root	2013	15692	171	1.08973	13	8.5665	10.5237	82.4545	68.2027	14.989	2.226	12.763	9.0705	7.61	9.0705	7.563	1162	136	67	19.9578	368	229	368	242
S_786	-117.25	32.92	North America	woodland	shoot	2015	15921	4315	27.1026	10	16.9627	10.0221	52.7561	321.141	26.107	7.11	18.997	13.6565	20.4467	21.2305	13.3217	307	62	1	89.6596	175	6	11	160
S_787	-76.5538	38.8683	North America	forest	shoot	2016	83797	26523	31.6515	72	13.1833	11.0629	32.3439	862.373	30.5156	-3.68831	34.2039	21.4974	2.41602	23.6952	2.41602	1100	108	72	12.5201	309	243	305	243
S_788	-119.763	48.0013	North America	cropland	rhizosphere	2016	32376	973	3.00531	23	8.12925	13.0297	33.9872	930.12	29.271	-9.066	38.337	-2.76967	18.7482	19.3968	-3.607	308	47	13	41.4304	124	43	52	114
S_789	2.95	45.77	Europe	grassland	air	2016	23794	14569	61.2297	148	7.58021	8.40708	36.0432	559.806	20.781	-2.544	23.325	9.38883	1.76533	14.6438	1.11017	887	99	53	18.4735	254	174	240	189
S_790	11.9304	57.6214	Europe	grassland	soil	2017	197599	33010	16.7056	130	7.41497	6.63828	27.4545	657.533	20.6792	-3.5	24.1792	8.06337	2.08611	15.7788	-0.262153	783	82	44	21.7325	242	142	201	197
S_791	38.6189	7.08389	Africa	cropland	soil	2015	74939	9029	12.0485	82	16.7713	14.6228	72.9682	76.0247	26.575	6.535	20.04	16.2917	16.1328	17.7875	16.0378	1036	144	20	51.0406	418	83	239	134
S_792	-155.345	19.6702	North America	forest	root	2014	25912	5	0.0192961	3	13.0523	9.755	73.1314	123.91	19.242	5.903	13.339	11.7597	14.2452	14.5107	11.5907	1871	269	69	37.572	672	274	320	594
S_793	-105.639	40.0542	North America	tundra	soil	2015	23416	145	0.619235	9	-0.568042	12.5641	39.3525	721.09	17.459	-14.468	31.927	-3.4265	0.4905	8.80633	-8.1425	706	82	44	19.4493	228	145	174	159
S_794	-69.9955	41.712	North America	aquatic	sediment	2016	35759	15	0.0419475	3	9.86563	7.06394	24.9017	768.722	24.0692	-4.29808	28.3673	7.17885	19.2266	19.2436	0.604808	1113	111	77	11.2346	318	236	248	299
S_795	13.643	52.9207	Europe	forest	deadwood	2012	11666	79	0.677182	6	8.52004	7.34408	29.2803	673.798	22.295	-2.787	25.082	16.8642	3.83683	16.8642	0.3705	602	79	32	26.4036	203	107	203	129
S_796	-71.18	-34.35	South America	forest	shoot	2014	29741	689	2.31667	40	16.0081	11.5068	47.5607	463.773	29.973	5.779	24.194	10.9023	21.2813	21.8617	10.4678	541	139	1	106.743	360	8	9	326
S_797	-67.2217	-54.5771	South America	forest	soil	2015	70732	32	0.0452412	4	5.15346	6.29525	42.8715	317.954	12.897	-1.787	14.684	5.359	3.45033	8.92267	1.07967	510	54	26	22.2126	155	86	137	114
S_798	116.48	39.88	Asia	urban	air	2014	50718	19881	39.1991	180	12.4626	11.3616	28.1227	1112.36	31.313	-9.087	40.4	25.458	-1.893	25.458	-1.893	576	211	3	138.519	443	12	443	12
S_799	-122.26	44.2	North America	forest	soil	2012	44339	294	0.663073	17	9.06704	12.4846	44.5464	571.931	26.685	-1.341	28.026	2.99467	16.2702	16.4397	2.66617	1812	292	24	63.2295	840	127	131	764
S_800	138.798	35.9149	Asia	forest	soil	2016	33842	5225	15.4394	6	6.84642	9.62733	29.8152	825.117	22.963	-9.327	32.29	16.9488	-3.0875	16.9488	-3.13167	1752	289	32	61.5439	778	122	778	184
S_801	-117.25	32.92	North America	woodland	shoot	2015	36800	5883	15.9864	17	16.9627	10.0221	52.7561	321.141	26.107	7.11	18.997	13.6565	20.4467	21.2305	13.3217	307	62	1	89.6596	175	6	11	160
S_802	103.834	1.212	Asia	aquatic	shoot	2018	10665	4	0.0375059	2	26.3	6.10556	77.613	60.6364	30.3667	22.5	7.86667	25.4889	26.9222	26.9278	25.4667	2281	272	152	19.9534	742	472	512	662
S_803	11.5488	58.3131	Arctic Ocean	aquatic	sediment	2016	11615	379	3.26302	11	7.04356	6.91356	27.6675	661.16	20.604	-4.384	24.988	7.77044	5.79467	15.3898	-0.780667	833	93	45	22.9903	271	155	200	207
S_804	-155.927	19.615	North America	forest	shoot	2015	17109	2228	13.0224	29	21.7198	8.41323	70.5182	116.226	27.3435	15.4129	11.9306	21.11	20.348	23.0955	20.2888	1908	203	120	17.4594	577	407	454	459
S_805	116.48	39.88	Asia	urban	air	2014	49630	18416	37.1066	183	12.4626	11.3616	28.1227	1112.36	31.313	-9.087	40.4	25.458	-1.893	25.458	-1.893	576	211	3	138.519	443	12	443	12
S_806	132.916	34.2978	Pacific Ocean	aquatic	sediment	2016	51771	4828	9.32568	32	15.7674	7.71557	26.2106	801.824	31.0447	1.60789	29.4368	22.2202	6.1864	25.8053	6.1864	1523	250	41	50.7048	596	158	527	158
S_807	-95.15	31.11	North America	forest	soil	2012	41705	615	1.47464	29	18.9993	13.089	41.1759	709.357	34.525	2.737	31.788	22.6523	27.045	27.4712	10.0155	1124	120	72	14.5769	317	256	259	275
S_808	15.2	46.33	Europe	forest	root	2017	8263	41	0.496188	14	9.65829	10.2758	34.6674	737.184	25.572	-4.069	29.641	18.6485	2.06433	18.6485	0.478	1187	146	50	31.2451	409	177	409	180
S_809	-61.7489	47.4708	North America	grassland	soil	2011	7390	169	2.28687	7	4.7775	6.25333	19.2885	901.526	20.4	-12.02	32.42	-2.09333	11.9233	15.905	-6.235	995	107	67	16.7793	308	210	229	247
S_810	-61.7489	47.4708	North America	wetland	soil	2011	7399	169	2.28409	7	4.7775	6.25333	19.2885	901.526	20.4	-12.02	32.42	-2.09333	11.9233	15.905	-6.235	995	107	67	16.7793	308	210	229	247
S_811	107.926	34.5617	Asia	forest	soil	2016	55923	1748	3.12573	74	11.1459	9.82475	28.809	895.714	27.769	-6.334	34.103	20.7185	-0.160167	22.0947	-0.160167	649	118	4	76.2499	338	18	286	18
S_812	-95.08	18.58	North America	forest	root	2014	58895	10	0.0169794	7	25.4693	8.94625	57.2735	225.251	33.3348	17.7146	15.6202	26.5655	24.5772	27.7835	22.2758	2430	445	34	69.8337	1137	135	649	355
S_813	107.926	34.5617	Asia	forest	soil	2016	69340	2257	3.25498	56	11.1459	9.82475	28.809	895.714	27.769	-6.334	34.103	20.7185	-0.160167	22.0947	-0.160167	649	118	4	76.2499	338	18	286	18
S_814	107.926	34.5617	Asia	forest	soil	2016	57018	1157	2.02918	55	11.1459	9.82475	28.809	895.714	27.769	-6.334	34.103	20.7185	-0.160167	22.0947	-0.160167	649	118	4	76.2499	338	18	286	18
S_815	107.926	34.5617	Asia	forest	soil	2016	47102	1974	4.1909	70	11.1459	9.82475	28.809	895.714	27.769	-6.334	34.103	20.7185	-0.160167	22.0947	-0.160167	649	118	4	76.2499	338	18	286	18
S_816	107.926	34.5617	Asia	forest	soil	2016	71388	3802	5.32583	84	11.1459	9.82475	28.809	895.714	27.769	-6.334	34.103	20.7185	-0.160167	22.0947	-0.160167	649	118	4	76.2499	338	18	286	18
S_817	107.926	34.5617	Asia	forest	soil	2016	79771	1615	2.02455	75	11.1459	9.82475	28.809	895.714	27.769	-6.334	34.103	20.7185	-0.160167	22.0947	-0.160167	649	118	4	76.2499	338	18	286	18
S_818	-92.52	46.6794	North America	forest	root	2014	25435	435	1.71024	17	3.96258	12.4125	27.2001	1185.83	26.002	-19.632	45.634	17.7658	-11.5402	17.7658	-11.5402	784	106	19	50.1699	316	73	316	73
S_819	110.655	-66.4102	Antarctica	desert	soil	2006	24270	86	0.354347	12	-9.47664	6.16934	29.6858	576.107	2.30714	-18.475	20.7821	-14.5429	-7.29077	-1.3378	-14.8292	311	35	21	15.6389	96	69	70	79
S_820	125.2	34.695	Asia	forest	root	2015	11545	559	4.84192	15	13.3721	5.15417	19.5753	774.256	27.36	1.03	26.33	22.2983	4.32167	23.1	4.25667	1135	212	35	62.705	544	116	515	140
S_821	-4.53972	51.8062	Europe	grassland	soil	2013 to 2014	88731	1724	1.94295	37	10.2128	5.71567	35.5077	390.571	19.067	2.97	16.097	8.8175	10.998	15.1887	5.84717	1082	125	62	24.2304	357	199	249	277
S_822	117.283	34.2667	Asia	cropland	soil	2018	22003	978	4.44485	15	14.5001	10.0005	28.0189	994.647	31.189	-4.503	35.692	26.358	1.72583	26.358	1.72583	686	184	15	93.7578	416	52	416	52
S_823	143.059	-38.6429	Australia	aquatic	shoot	2016	71642	9252	12.9142	34	13.6096	8.39321	49.5197	297.516	23.3846	6.43538	16.9492	10.0636	17.4682	17.4682	10.0636	971	124	37	33.9123	346	140	140	346
S_824	14.0722	37.863	Europe	forest	soil	2011	7579	140	1.84721	38	9.8035	6.24517	27.2061	629.68	23.146	0.191	22.955	7.325	17.8075	17.8075	2.85367	667	95	11	52.1849	263	43	43	245
S_825	105.06	37.5843	Asia	desert	soil	2015	57971	7496	12.9306	17	9.41971	14.9686	32.7619	1112.53	31.214	-14.475	45.689	20.9863	-4.99817	22.5398	-4.99817	192	52	2	93.5814	116	7	111	7
S_826	-105.642	40.0521	North America	tundra	soil	2015	12364	41	0.331608	1	-0.568042	12.5641	39.3525	721.09	17.459	-14.468	31.927	-3.4265	0.4905	8.80633	-8.1425	706	82	44	19.4493	228	145	174	159
S_827	7.3076	47.18	Europe	forest	shoot	2013	58250	32	0.0549356	4	7.04037	7.94675	32.9058	614.209	20.436	-3.714	24.15	12.882	0.6165	14.6985	-0.258667	1247	128	84	11.8383	358	269	351	293
S_828	-117.25	32.92	North America	woodland	shoot	2015	9826	853	8.68105	4	16.9627	10.0221	52.7561	321.141	26.107	7.11	18.997	13.6565	20.4467	21.2305	13.3217	307	62	1	89.6596	175	6	11	160
S_829	149.596	-30.2012	Australia	cropland	soil	2013	50977	2916	5.72023	32	19.0433	14.917	50.3817	567.61	33.31	3.702	29.608	25.7603	11.7227	25.7603	11.7227	626	102	34	36.1423	230	115	230	115
S_830	101.931	14.5103	Asia	forest	shoot	2012	17898	928	5.18494	24	26.28	10.2603	57.4905	207.559	34.504	16.657	17.847	26.5803	23.7995	28.307	23.2178	1147	230	3	77.4432	559	28	278	43
S_831	-123	43.95	North America	wetland	rhizosphere	2016	43224	482	1.11512	19	11.6676	12.4024	44.7224	541.966	28.64	0.908	27.732	5.75367	18.3975	18.6773	5.42917	1234	199	16	63.3652	574	87	90	514
S_832	-123	43.95	North America	wetland	shoot	2016	39561	3389	8.56652	14	11.6676	12.4024	44.7224	541.966	28.64	0.908	27.732	5.75367	18.3975	18.6773	5.42917	1234	199	16	63.3652	574	87	90	514
S_833	8.17434	55.8201	Europe	grassland	soil	2014	19492	139	0.713113	13	8.98801	4.71343	23.6196	590.132	19.8378	-0.117778	19.9556	10.1237	4.13815	16.26	2.09426	800	100	37	33.1134	292	133	184	191
S_834	126.955	37.4653	Asia	urban	air	2015	58612	759	1.29496	24	11.2985	8.93908	24.7312	1020.04	28.393	-7.752	36.145	22.9457	-1.77867	23.3283	-1.77867	1317	325	22	94.1008	778	73	764	73
S_835	8.17434	55.8201	Europe	grassland	soil	2014	40392	326	0.807091	19	8.98801	4.71343	23.6196	590.132	19.8378	-0.117778	19.9556	10.1237	4.13815	16.26	2.09426	800	100	37	33.1134	292	133	184	191
S_836	-156.897	21.1196	North America	forest	shoot	2016	21196	431	2.0334	19	19.3431	6.47151	61.8257	120.858	24.4755	14.0082	10.4673	18.776	20.8367	20.8367	17.8883	2275	326	76	42.9708	886	349	349	733
S_837	113.74	29.63	Asia	cropland	soil	2016	5460	2	0.03663	1	17.2478	8.21425	25.4792	881.366	33.002	0.763	32.239	21.7043	8.09233	27.8762	6.11517	1322	222	38	52.9059	581	149	466	153
S_838	-117.082	46.7831	North America	cropland	soil	2016	40334	4274	10.5965	3	8.15425	12.3777	36.8328	737.658	28.568	-5.037	33.605	-0.252833	17.0975	17.2762	-0.719333	627	80	24	36.0261	230	81	93	210
S_839	110.55	-66.31	Antarctica	desert	soil	2006	6455	76	1.17738	4	-9.02977	6.17645	29.9849	574.442	2.59565	-18.0029	20.5986	-14.0659	-6.80797	-0.925845	-14.3831	314	35	21	17.0379	98	68	72	79
S_840	137.612	36.569	Asia	tundra	root	2013	18227	95	0.521205	5	2.57271	9.40492	26.2443	965.926	20.601	-15.235	35.836	14.311	-9.23117	14.311	-9.23117	1936	266	73	47.7954	795	228	795	228
S_841	15.2	46.33	Europe	forest	root	2017	11286	306	2.71132	15	9.65829	10.2758	34.6674	737.184	25.572	-4.069	29.641	18.6485	2.06433	18.6485	0.478	1187	146	50	31.2451	409	177	409	180
S_842	-52.6765	4.08631	South America	forest	deadwood	2014	10034	2	0.0199322	1	25.2818	8.553	76.5095	46.3591	31.546	20.367	11.179	25.2345	25.868	25.868	24.7283	3131	479	81	48.8937	1242	315	315	961
S_843	8.87482	57.0449	Europe	grassland	soil	2014	9926	261	2.62946	19	7.89508	6.3995	29.6603	581.389	19.869	-1.707	21.576	8.77983	3.08867	15.1807	1.1625	780	91	41	26.5279	266	136	188	181
S_844	29.2411	-25.8407	Africa	grassland	rhizosphere	2015	30020	701	2.33511	37	16.3129	14.2037	60.1162	342.446	25.763	2.136	23.627	19.295	11.5903	19.7012	11.5903	705	130	4	80.932	366	18	337	18
S_845	15.774	-23.7323	Africa	desert	rhizosphere	2017	107750	5824	5.4051	24	19.9336	15.7333	69.9069	271.852	30.731	8.225	22.506	22.9672	16.3243	22.9672	16.3243	104	31	0	114.376	79	2	79	2
S_846	49.3356	55.6158	Asia	cropland	root	2016	39499	12091	30.6109	27	3.55788	8.49908	20.9958	1194.3	24.492	-15.988	40.48	17.7838	-4.026	17.7838	-11.3512	532	65	25	30.8154	190	86	190	100
S_847	108.76	18.644	Asia	cropland	soil	2013	45356	498	1.09798	17	25.2604	7.153	44.2335	337.937	32.437	16.266	16.171	27.24	21.4835	28.8407	20.6588	1257	246	19	78.9575	670	65	456	71
S_848	108.76	18.644	Asia	cropland	soil	2013	11723	202	1.72311	16	25.2604	7.153	44.2335	337.937	32.437	16.266	16.171	27.24	21.4835	28.8407	20.6588	1257	246	19	78.9575	670	65	456	71
S_849	5.63	52.25	Europe	forest	deadwood	2016	13274	75	0.565014	11	9.46792	8.15467	35.9426	555.585	22.292	-0.396	22.688	6.45133	5.44933	16.3773	2.80883	825	82	49	14.8758	235	171	211	207
S_850	-5.0191	36.6923	Europe	forest	root	2016	22809	761	3.3364	12	12.2999	11.2119	38.7272	614.345	29.43	0.479	28.951	6.51783	20.2848	20.3903	5.43817	845	124	3	67.5088	369	28	33	364
S_851	145.276	-6.35808	Australia	forest	soil	2011	5759	553	9.60236	41	15.0139	11.0916	90.051	48.9131	21.049	8.732	12.317	15.4882	14.3223	15.4882	14.3223	2349	284	96	35.1786	804	299	804	299
S_852	9.91189	46.8028	Europe	forest	soil	2015	19334	1660	8.58591	45	1.10538	8.73808	34.212	621.387	14.457	-11.084	25.541	8.70833	-5.67117	8.70833	-6.19183	1180	140	67	24.9539	406	223	406	228
S_853	-106.531	52.1671	North America	grassland	rhizosphere	2014	5704	77	1.34993	10	2.27537	11.9091	25.3493	1300.11	24.831	-22.149	46.98	15.194	-12.1292	17.2162	-14.7043	364	64	11	60.8035	173	42	168	43
S_854	26.181	58.1315	Europe	forest	soil	2016	7708	676	8.77011	74	5.33342	8.19933	26.3407	839.214	22.314	-8.814	31.128	14.3743	-0.6725	15.8023	-4.849	655	80	32	30.9002	226	99	223	122
S_855	138.818	35.9174	Asia	forest	soil	2017	25403	3290	12.9512	11	8.21696	9.59508	29.6914	827.44	24.536	-7.78	32.316	18.3643	-1.72033	18.3643	-1.72033	1547	250	27	62.0749	688	106	688	106
S_856	-69.8208	9.76795	South America	shrubland	soil	2009	143513	10048	7.00146	63	24.519	9.56742	82.8994	48.1881	30.023	18.482	11.541	24.6478	23.9855	25.0037	23.8473	1102	155	16	56.6824	439	61	374	76
S_857	81.6	44.6	Asia	grassland	soil	2016	42424	6149	14.4942	37	2.72142	13.1418	29.7724	1131.33	24.334	-19.807	44.141	14.1883	-11.7702	15.9623	-11.7702	335	51	11	47.0358	141	38	129	38
S_858	-106.529	52.167	North America	grassland	rhizosphere	2014	5666	172	3.03565	8	2.27537	11.9091	25.3493	1300.11	24.831	-22.149	46.98	15.194	-12.1292	17.2162	-14.7043	364	64	11	60.8035	173	42	168	43
S_859	112.237	0.5917	Asia	cropland	shoot	2012	21764	387	1.77817	12	27.1023	8.86367	88.8855	35.5273	32.327	22.355	9.972	26.6598	27.3648	27.5347	26.6598	3789	395	220	19.0122	1162	702	891	1162
S_860	135.957	47.8163	Asia	forest	shoot	2013	18400	9897	53.788	7	-0.442375	13.8597	24.8045	1535.38	25.803	-30.073	55.876	15.8237	-20.37	17.5377	-20.37	831	170	14	75.4537	427	52	423	52
S_861	-2.77389	42.5406	Europe	cropland	rhizosphere	2017	136269	8211	6.02558	52	12.3372	10.8443	41.5142	566.345	27.33	1.208	26.122	13.9247	19.5322	19.5322	5.8115	557	61	30	23.058	166	95	95	148
S_862	101.634	3.2394	Asia	forest	soil	2014	14014	872	6.22235	47	26.8805	9.19725	90.293	33.9959	32.138	21.952	10.186	26.6112	26.9758	27.3147	26.4427	2503	307	131	28.464	840	434	600	714
S_863	8.60943	50.3087	Europe	grassland	rhizosphere	2014	22978	7756	33.754	86	8.77129	7.23992	30.1902	642.035	22.153	-1.828	23.981	15.2797	4.59333	16.8245	1.05433	780	78	53	12.4105	216	167	206	196
S_864	-121.629	39.5153	North America	aquatic	root	2015	25089	5406	21.5473	12	16.9504	14.8073	44.5709	693.215	36.098	2.876	33.222	10.3018	25.4433	25.4433	8.75	695	138	1	86.1777	363	14	14	352
S_865	137.608	36.573	Asia	tundra	root	2013	15544	22	0.141534	6	2.57271	9.40492	26.2443	965.926	20.601	-15.235	35.836	14.311	-9.23117	14.311	-9.23117	1936	266	73	47.7954	795	228	795	228
S_866	30.22	62.41	Europe	forest	soil	2017	54688	508	0.928906	33	2.39483	8.6055	23.9547	963.247	21.612	-14.312	35.924	12.668	-4.51683	14.6012	-9.36017	651	82	35	31.093	225	105	223	135
S_867	-58.0606	-35.7608	South America	grassland	soil	2015	22167	3212	14.49	59	15.5283	11.1519	45.1623	495.764	28.766	4.073	24.693	21.1768	9.39217	21.6233	9.39217	972	106	51	23.8918	294	164	289	164
S_868	24.6624	60.2378	Europe	forest	air	2019	43589	5866	13.4575	33	4.9375	6.715	22.52	821.922	20.805	-9.013	29.818	10.3593	3.51267	15.4732	-4.73933	656	79	32	30.0141	218	108	195	143
S_869	101.931	14.5103	Asia	forest	shoot	2012	27060	947	3.49963	43	26.28	10.2603	57.4905	207.559	34.504	16.657	17.847	26.5803	23.7995	28.307	23.2178	1147	230	3	77.4432	559	28	278	43
S_870	11.9032	57.5915	Europe	aquatic	sediment	2017	10418	147	1.41102	15	7.56425	6.68283	27.4449	659.725	20.926	-3.424	24.35	8.23133	2.17433	15.9557	-0.111333	738	79	42	21.5474	228	134	190	183
S_871	1.45139	45.0708	Europe	grassland	root	2016	5439	104	1.91212	19	11.8842	9.72167	39.2082	560.416	25.909	1.114	24.795	8.65883	18.9478	18.9478	5.33283	918	92	57	12.9091	251	200	200	233
S_872	13.635	48.3425	Europe	grassland	rhizosphere	2014	10979	750	6.83122	17	8.30058	8.53233	30.8695	726.413	23.181	-4.459	27.64	17.1257	3.89517	17.1257	-0.734	942	113	59	21.9676	316	190	316	202
S_873	-121.424	38.2598	North America	aquatic	root	2015	16761	2222	13.257	2	15.535	14.1784	48.3031	568.508	31.916	2.563	29.353	10.0847	22.0555	22.0555	8.35833	438	94	1	90.9265	243	7	7	237
S_874	-52.6814	4.08344	South America	forest	deadwood	2014	26461	2120	8.01179	2	25.2818	8.553	76.5095	46.3591	31.546	20.367	11.179	25.2345	25.868	25.868	24.7283	3131	479	81	48.8937	1242	315	315	961
S_875	-52.6726	4.08778	South America	forest	deadwood	2014	19928	1	0.00501807	1	25.2818	8.553	76.5095	46.3591	31.546	20.367	11.179	25.2345	25.868	25.868	24.7283	3131	479	81	48.8937	1242	315	315	961
S_876	15.2	46.33	Europe	forest	root	2017	5702	22	0.38583	8	9.65829	10.2758	34.6674	737.184	25.572	-4.069	29.641	18.6485	2.06433	18.6485	0.478	1187	146	50	31.2451	409	177	409	180
S_877	-123.054	38.3202	Pacific Ocean	aquatic	root	2016	34954	27	0.0772444	4	13.0572	12.383	64.6699	259.55	23.476	4.328	19.148	9.82267	15.6893	16.146	9.82267	1003	205	3	90.829	534	14	24	534
S_878	-3.95995	51.8173	Europe	forest	soil	2013 to 2014	292756	46637	15.9303	41	9.58154	6.17292	35.3465	424.553	19.237	1.773	17.464	5.832	10.7275	14.9412	4.8	1338	153	75	25.5539	448	239	270	397
S_879	119.722	-33.7284	Australia	shrubland	soil	2013	58045	411	0.708071	11	15.8794	12.2386	55.539	375.647	28.064	6.028	22.036	12.2445	20.3578	20.4228	11.308	429	48	18	26.6895	137	73	80	135
S_880	29.3622	-26.3622	Africa	grassland	soil	2016	19933	655	3.28601	40	14.5834	14.5408	58.4674	380.462	24.392	-0.478	24.87	17.9997	9.335	18.3928	9.335	686	123	5	78.1116	351	23	320	23
S_881	8.6642	46.7947	Europe	forest	shoot	2013	23199	1451	6.25458	18	4.48979	7.09392	31.2728	584.326	16.931	-5.753	22.684	11.835	-2.19733	11.835	-2.19733	1625	178	98	20.6876	523	307	523	307
S_882	-71.4	-34.5	South America	cropland	shoot	2014	55857	2988	5.34937	54	15.5535	11.5658	48.1465	457.435	29.477	5.455	24.022	10.5132	21.3668	21.3668	10.0972	708	192	6	107.389	457	18	18	437
S_883	-71.29	-34.3	South America	cropland	shoot	2014	55858	2988	5.34928	54	16.0533	11.3522	48.2045	449.794	29.467	5.917	23.55	11.0772	21.134	21.6997	10.6473	543	144	2	108.195	362	9	9	334
S_884	-123	43.95	North America	wetland	rhizosphere	2016	33844	1991	5.88287	3	11.6676	12.4024	44.7224	541.966	28.64	0.908	27.732	5.75367	18.3975	18.6773	5.42917	1234	199	16	63.3652	574	87	90	514
S_885	25.514	58.3312	Europe	forest	soil	2016	11184	412	3.68383	54	5.25342	7.8645	24.585	855.395	22.618	-9.371	31.989	14.6163	-1.13433	15.8085	-5.16117	650	76	31	31.4996	219	96	205	128
S_886	8.21641	55.6726	Europe	urban	soil	2014	26813	422	1.57386	17	8.91221	4.96616	24.5151	590.623	19.9141	-0.343434	20.2576	10.0375	11.13	16.1944	2.0101	802	101	37	32.9632	293	133	183	192
S_887	17.3531	59.8881	Europe	forest	litter	2008	10228	2859	27.9527	32	5.61817	8.11083	28.3864	741.874	21.569	-7.004	28.573	14.0313	-0.0706666	15.1913	-3.03333	582	71	27	28.6283	199	98	194	113
S_888	-96.0001	22	Atlantic Ocean	aquatic	sediment	2017	73274	8	0.0109179	4	NA	NA	NA	NA	NA	NA	NA	NA	NA	NA	NA	NA	NA	NA	NA	NA	NA	NA	NA
S_889	-58.9711	-62.1758	Antarctica	desert	soil	2017	14230	1010	7.09768	3	-2.2531	3.6867	30.7498	295.539	2.94681	-9.04255	11.9894	-1.65745	-5.99078	1.21383	-5.99078	870	102	50	23.0564	279	170	215	170
S_890	119.425	-34.1922	Australia	shrubland	soil	2013	69256	1160	1.67495	33	16.0207	11.5488	57.8773	322.712	26.556	6.602	19.954	12.9943	19.776	19.9878	12.114	554	74	20	37.1845	200	74	85	189
S_891	-58.9664	-62.1658	Antarctica	desert	soil	2017	15619	819	5.24361	3	-2.41125	3.80083	31.516	294.992	2.8	-9.26	12.06	-1.82167	-6.14	1.05833	-6.14	884	105	52	23.7825	284	172	215	172
S_892	-82.25	46.75	North America	forest	soil	2011	13973	582	4.16518	30	2.82467	11.2623	26.3053	1130.47	23.662	-19.152	42.814	11.1327	-10.489	16.115	-11.7085	923	98	45	22.3602	293	161	265	176
S_893	116.119	-32.5659	Australia	forest	soil	2016	90094	830	0.92126	34	16.0285	11.7882	50.274	434.792	29.403	5.955	23.448	11.089	21.3715	21.6112	11.089	1133	219	17	79.0106	600	63	70	600
S_894	8.3503	46.2766	Europe	forest	shoot	2013	90793	75803	83.4899	17	3.96362	7.78192	33.5038	581.092	16.858	-6.369	23.227	9.2905	-2.474	11.3768	-2.474	1160	118	66	20.0514	344	208	343	208
S_895	-76.5495	38.8675	North America	forest	shoot	2016	44647	17673	39.5838	29	13.1833	11.0629	32.3439	862.373	30.5156	-3.68831	34.2039	21.4974	2.41602	23.6952	2.41602	1100	108	72	12.5201	309	243	305	243
S_896	102.52	25.41	Asia	cropland	soil	2017	76408	2593	3.39362	48	15.0838	11.2191	47.052	449.188	25.106	1.262	23.844	19.6793	9.00567	19.7123	9.00567	855	175	11	85.6407	479	35	398	35
S_897	-76.6707	34.7181	North America	aquatic	water	2011	104168	67	0.0643192	6	17.3472	10.1659	35.6455	701.443	30.9387	2.41935	28.5194	25.4651	12.4022	25.7344	8.52312	1447	176	74	23.7096	489	285	444	340
S_898	-119.757	47.9514	North America	cropland	rhizosphere	2015	37477	1859	4.96038	21	7.77371	12.8689	33.5547	933.268	28.976	-9.376	38.352	-3.13283	18.4982	19.1423	-3.93117	312	47	13	40.9697	126	44	53	114
S_899	14.3342	48.4542	Europe	grassland	rhizosphere	2014	28717	14753	51.3738	33	6.60492	9.04683	33.1301	699.415	21.213	-6.094	27.307	15.162	-0.740833	15.162	-1.9805	979	129	59	26.1369	342	197	342	204
S_900	-89.38	49.08	North America	forest	soil	2011	16825	274	1.62853	17	0.52275	12.9118	25.7979	1294.27	23.903	-26.147	50.05	15.4368	-16.5792	15.4368	-16.5792	769	95	32	32.9701	265	114	265	114
S_901	132.224	-30.8974	Australia	shrubland	soil	2016	96150	174	0.180967	24	18.4441	13.8601	53.7504	444.974	31.701	5.915	25.786	13.7345	23.617	23.617	12.6972	238	25	13	21.3521	73	44	44	70
S_902	-83.37	46.42	North America	forest	soil	2011	7020	23	0.327635	8	4.14854	11.1884	26.9224	1082.6	24.418	-17.14	41.558	12.2472	-8.72333	16.8952	-9.6945	971	108	45	22.5244	310	172	258	190
S_903	-92.52	46.6794	North America	forest	root	2014	29385	303	1.03114	14	3.96258	12.4125	27.2001	1185.83	26.002	-19.632	45.634	17.7658	-11.5402	17.7658	-11.5402	784	106	19	50.1699	316	73	316	73
S_904	-92.52	46.6794	North America	forest	root	2014	38147	616	1.61481	14	3.96258	12.4125	27.2001	1185.83	26.002	-19.632	45.634	17.7658	-11.5402	17.7658	-11.5402	784	106	19	50.1699	316	73	316	73
S_905	113.02	26.86	Asia	forest	soil	2013	17569	42	0.239057	15	16.6749	7.6215	25.4746	810.614	31.466	1.548	29.918	20.9485	8.194	26.2743	6.3585	1533	225	49	46.1515	646	194	454	213
S_906	-95.0756	18.5866	North America	forest	root	2014	13710	3106	22.655	16	25.4573	8.83333	56.9893	224.821	33.2188	17.7188	15.5	26.5854	24.5417	27.7427	22.2521	2459	462	36	70.737	1165	138	652	359
S_907	8.337	47.4734	Europe	forest	shoot	2013	85034	75864	89.2161	16	8.9945	8.78867	33.0041	670.626	23.838	-2.791	26.629	17.3602	4.803	17.3602	0.889167	1135	121	74	14.1947	339	247	339	272
S_908	-116.71	46.8	North America	wetland	shoot	2016	58783	12073	20.5383	9	7.51342	12.9715	37.4066	753.495	28.315	-6.362	34.677	-0.993333	16.63	16.9182	-1.5535	727	89	26	35.7539	265	95	107	248
S_909	-61.7466	47.4654	North America	grassland	soil	2011	8415	43	0.510992	8	4.7775	6.25333	19.2885	901.526	20.4	-12.02	32.42	-2.09333	11.9233	15.905	-6.235	995	107	67	16.7793	308	210	229	247
S_910	-61.7466	47.4654	North America	wetland	soil	2011	8417	43	0.510871	8	4.7775	6.25333	19.2885	901.526	20.4	-12.02	32.42	-2.09333	11.9233	15.905	-6.235	995	107	67	16.7793	308	210	229	247
S_911	169.261	-44.433	Australia	forest	root	2014	22639	8	0.0353372	4	9.69475	8.955	44.3536	406.325	20.352	0.162	20.19	5.20583	13.0263	14.5322	4.53	1024	124	58	20.7693	332	217	218	312
S_912	-3.52491	51.8237	Europe	grassland	soil	2013 to 2014	111959	1204	1.07539	10	8.64729	6.40608	35.3459	436.115	18.789	0.665	18.124	4.75533	12.5857	14.1535	3.69467	1462	168	83	26.5324	498	256	280	451
S_913	26.12	60.66	Europe	forest	deadwood	2008	5292	981	18.5374	5	4.35817	8.87317	25.9586	884.369	22.719	-11.463	34.182	9.72567	3.50033	15.6025	-6.19883	673	78	35	28.0835	218	112	200	150
S_914	115.02	-30.1348	Australia	shrubland	soil	2013	126806	4181	3.29716	11	19.8376	12.4293	52.2527	422.468	33.3313	9.54444	23.7869	16.1756	22.9754	25.3114	15.0313	545	115	6	85.9919	304	30	37	304
S_915	9.11167	55.4717	Europe	cropland	soil	2012	19186	252	1.31346	37	7.91096	7.26992	32.0953	581.448	20.711	-1.94	22.651	8.73467	3.22383	15.152	1.09317	874	100	48	24.6637	287	155	223	203
S_916	128.06	42.06	Asia	forest	soil	2014	13337	59	0.442378	8	-3.72487	12.7139	27.1381	1259.03	18.146	-28.703	46.849	11.306	-19.8072	11.306	-19.8072	930	224	7	96.5444	576	30	576	30
S_917	-95.0746	18.5837	North America	forest	root	2014	25134	429	1.70685	15	25.4573	8.83333	56.9893	224.821	33.2188	17.7188	15.5	26.5854	24.5417	27.7427	22.2521	2459	462	36	70.737	1165	138	652	359
S_918	5.63	52.25	Europe	forest	deadwood	2014	7840	197	2.51276	8	9.46792	8.15467	35.9426	555.585	22.292	-0.396	22.688	6.45133	5.44933	16.3773	2.80883	825	82	49	14.8758	235	171	211	207
S_919	116.083	-32.5987	Australia	forest	soil	2016	85630	121	0.141306	19	16.1293	11.5242	49.8687	427.59	29.345	6.236	23.109	11.317	21.3752	21.648	11.317	1184	229	18	78.9841	625	66	74	625
S_920	107.921	34.5614	Asia	forest	soil	2016	76208	2478	3.25163	55	11.1459	9.82475	28.809	895.714	27.769	-6.334	34.103	20.7185	-0.160167	22.0947	-0.160167	649	118	4	76.2499	338	18	286	18
S_921	-89.39	49.07	North America	forest	soil	2011	11503	28	0.243415	12	0.52275	12.9118	25.7979	1294.27	23.903	-26.147	50.05	15.4368	-16.5792	15.4368	-16.5792	769	95	32	32.9701	265	114	265	114
S_922	-121.04	39.55	North America	forest	soil	2011	12837	19	0.14801	11	11.5288	14.7584	48.1656	605.52	29.833	-0.808	30.641	5.45533	18.9892	19.2722	4.747	1379	275	2	86.3414	730	29	30	720
S_923	150.731	-33.6094	Australia	grassland	soil	2015	121938	11900	9.75906	64	17.2454	12.9674	52.1324	435.574	28.761	3.887	24.874	22.0658	12.5488	22.4	11.5518	845	108	38	33.5815	314	132	291	139
S_924	-159.618	22.1467	North America	forest	shoot	2015	24681	550	2.22843	18	16.4732	7.08708	56.372	182.881	22.546	9.974	12.572	15.0227	18.3463	18.6477	14.2495	1351	244	30	53.7299	554	151	168	503
S_925	117.629	37.0036	Asia	cropland	soil	2015	21946	1468	6.68915	84	13.4509	10.8853	27.9123	1076.69	31.256	-7.742	38.998	26.0505	-0.610333	26.0505	-0.610333	621	205	5	117.074	417	19	417	19
S_926	-99.8946	22.6483	North America	shrubland	soil	2008	36830	3854	10.4643	43	22.2248	16.8531	62.6905	336.304	35.105	8.222	26.883	24.6928	18.9137	25.7227	17.5707	425	80	7	75.7241	210	29	189	35
S_927	115.036	36.2843	Asia	cropland	soil	2015	31601	8155	25.8061	76	13.3968	11.0796	28.4552	1059.98	31.783	-7.154	38.937	24.3228	-0.321333	26.0003	-0.321333	531	151	6	107.392	344	22	337	22
S_928	-83.96	35.84	North America	forest	rhizosphere	2014	44651	6114	13.6929	101	14.3034	13.3081	38.9137	811.157	31.389	-2.81	34.199	22.1855	20.1168	24.1087	4.087	1210	126	72	14.815	334	248	318	312
S_929	110.2	31.24	Asia	forest	soil	2011	11495	1165	10.1348	45	14.1887	8.42775	27.8144	799.924	29.104	-1.196	30.3	23.832	4.0385	23.832	4.0385	1224	210	19	63.9049	535	68	535	68
S_930	117.272	49.5253	Asia	grassland	soil	2003 to 2015	98895	7649	7.73447	56	-0.579917	12.3337	23.1657	1566.56	25.37	-27.871	53.241	18.1498	-20.5772	18.1498	-20.5772	290	89	1	120.592	210	5	210	5
S_931	110.2	31.24	Asia	forest	soil	2011	13006	922	7.08904	35	14.1887	8.42775	27.8144	799.924	29.104	-1.196	30.3	23.832	4.0385	23.832	4.0385	1224	210	19	63.9049	535	68	535	68
S_932	-97.3	19.1697	North America	forest	soil	2012	7038	167	2.37283	34	9.00025	12.1	70.7934	130.012	17.607	0.515	17.092	9.66067	7.27517	10.5645	7.27517	1252	240	21	88.3383	684	64	355	64
S_933	-112.523	36.625	North America	shrubland	root	2013	19293	2729	14.145	14	11.231	16.3097	42.4446	815.111	32.515	-5.911	38.426	3.14917	14.2523	21.519	1.59783	339	43	11	31.4058	105	48	88	93
S_934	-77.0919	43.125	North America	cropland	rhizosphere	NA_	231861	39472	17.024	49	8.53025	10.1355	27.9007	964.243	27.175	-9.152	36.327	10.1327	-2.7175	20.2047	-3.60483	916	95	50	19.9972	275	162	249	176
S_935	124.233	43.3167	Asia	cropland	soil	2017	69950	15679	22.4146	82	6.62775	11.8103	24.5915	1362.38	27.896	-20.13	48.026	22.3673	-11.3068	22.3673	-11.3068	583	169	4	108.654	385	14	385	14
S_936	124.233	43.3167	Asia	cropland	soil	2017	54260	5288	9.74567	82	6.62775	11.8103	24.5915	1362.38	27.896	-20.13	48.026	22.3673	-11.3068	22.3673	-11.3068	583	169	4	108.654	385	14	385	14
S_937	110.2	31.24	Asia	forest	soil	2011	8945	224	2.50419	18	14.1887	8.42775	27.8144	799.924	29.104	-1.196	30.3	23.832	4.0385	23.832	4.0385	1224	210	19	63.9049	535	68	535	68
S_938	-3.72182	53.1697	Europe	grassland	soil	2013 to 2014	89611	398	0.444142	15	8.59583	6.8525	38.3057	408.766	18.622	0.733	17.889	6.80067	9.702	13.8133	4.02067	1178	136	67	23.6954	386	216	242	332
S_939	-3.57229	53.1717	Europe	forest	soil	2013 to 2014	52779	406	0.769245	15	8.58558	6.94017	38.1223	413.51	18.802	0.597	18.205	6.76867	12.3557	13.8688	3.939	1065	121	62	21.8604	342	202	226	294
S_940	-2.3729	34.1592	Africa	grassland	soil	2003 to 2015	93060	5655	6.07672	24	14.7241	12.8498	41.923	623.87	31.753	1.102	30.651	8.34033	22.6103	22.6103	7.3415	335	43	4	48.0647	123	24	24	111
S_941	113.766	35.1278	Asia	cropland	rhizosphere	2017	33432	4966	14.854	55	14.1363	10.7882	29.0264	990.585	31.689	-5.478	37.167	25.9902	1.457	25.9902	1.457	564	145	3	94.7651	331	15	331	15
S_942	124.939	41.85	Asia	forest	soil	2014	37989	1259	3.31412	126	4.51629	12.6389	26.065	1307.52	25.829	-22.661	48.49	19.7832	-12.7423	19.7832	-12.7423	865	223	7	101.331	546	27	546	27
S_943	-76.6707	34.7181	North America	aquatic	water	2013	39661	148	0.373163	4	17.3472	10.1659	35.6455	701.443	30.9387	2.41935	28.5194	25.4651	12.4022	25.7344	8.52312	1447	176	74	23.7096	489	285	444	340
S_944	-126.31	52.32	North America	forest	soil	2008	7413	10	0.134898	5	-0.3985	10.6798	37.9754	624.573	15.017	-13.106	28.123	-4.208	7.305	7.44117	-7.51633	1196	157	65	33.8791	442	214	221	368
S_945	-1.67375	37.8212	Europe	shrubland	soil	2006	88758	668	0.752608	29	15.3007	13.778	42.5575	665.764	33.668	1.293	32.375	11.595	23.947	23.947	7.83767	345	44	6	41.2458	117	34	34	98
S_946	8.337	47.4734	Europe	forest	shoot	2013	43233	25667	59.369	25	8.9945	8.78867	33.0041	670.626	23.838	-2.791	26.629	17.3602	4.803	17.3602	0.889167	1135	121	74	14.1947	339	247	339	272
S_947	109.257	36.7568	Asia	grassland	rhizosphere	2014	22858	5681	24.8534	34	9.45133	12.702	31.0981	1035.54	28.378	-12.467	40.845	20.0402	-4.04	21.6222	-4.04	490	112	2	94.7653	299	8	271	8
S_948	122.094	50.9428	Asia	forest	soil	2017	31183	165	0.529134	16	-4.6985	15.8582	27.3026	1592.1	22.723	-35.36	58.083	13.9405	-25.0753	13.9405	-25.0753	511	143	3	111.006	347	12	347	12
S_949	30.2675	-25.8331	Africa	grassland	soil	2016	18280	232	1.26915	32	14.781	12.9078	59.1719	324.137	23.967	2.153	21.814	17.7382	10.2608	18.1163	10.2608	847	153	11	76.4167	426	36	406	36
S_950	135.957	47.8163	Asia	forest	lichen	2013	14441	1	0.00692473	1	-0.442375	13.8597	24.8045	1535.38	25.803	-30.073	55.876	15.8237	-20.37	17.5377	-20.37	831	170	14	75.4537	427	52	423	52
S_951	-117.25	46.79	North America	wetland	shoot	2016	32967	6223	18.8765	36	8.50246	12.0941	36.6932	732.648	28.5	-4.46	32.96	0.1485	17.371	17.58	-0.294667	537	71	21	38.8345	206	68	78	187
S_952	110.659	-66.4116	Antarctica	desert	soil	2006	12349	616	4.98826	15	-9.47664	6.16934	29.6858	576.107	2.30714	-18.475	20.7821	-14.5429	-7.29077	-1.3378	-14.8292	311	35	21	15.6389	96	69	70	79
S_953	-76.5533	38.8706	North America	forest	shoot	2016	32990	8809	26.702	19	13.1833	11.0629	32.3439	862.373	30.5156	-3.68831	34.2039	21.4974	2.41602	23.6952	2.41602	1100	108	72	12.5201	309	243	305	243
S_954	148.567	-34.8581	Australia	grassland	soil	2013	26285	223	0.848393	13	14.2593	12.8342	46.1365	560.787	29.483	1.665	27.818	8.208	18.6505	21.2153	7.40667	862	91	50	18.119	262	170	178	251
S_955	-123	43.95	North America	wetland	rhizosphere	2016	34293	536	1.563	15	11.6676	12.4024	44.7224	541.966	28.64	0.908	27.732	5.75367	18.3975	18.6773	5.42917	1234	199	16	63.3652	574	87	90	514
S_956	-2.97942	37.081	Europe	shrubland	soil	2013	86476	7135	8.25084	29	10.8772	12.6538	39.3734	686.786	29.943	-2.195	32.138	4.319	19.835	19.9797	3.34533	591	75	8	48.7618	217	43	46	211
S_957	-155.856	20.1326	North America	grassland	soil	2015	21590	668	3.09403	25	23.2315	8.75759	69.3076	144.758	29.3746	16.7388	12.6358	22.5435	24.9102	24.9102	21.4122	987	120	42	28.7428	325	170	170	270
S_958	110.55	-66.4725	Antarctica	desert	soil	2005	104614	1086	1.0381	10	0	1	100	0	0.5	-0.5	1	0	0	0	0	430	71	14	41.1061	164	67	143	143
S_959	-66.9665	18.421	North America	forest	soil	NA_	20377	83	0.407322	38	24.6763	12.4025	78.0138	126.484	32.2956	16.3978	15.8978	25.9121	23.0515	26.048	23.0515	1792	225	77	32.6051	579	256	518	256
S_960	-122.61	54.35	North America	forest	soil	2008	9217	37	0.401432	13	3.23829	10.7516	30.1452	910.974	21.618	-14.048	35.666	-2.70833	-1.40467	14.1105	-8.31083	714	75	33	22.0016	206	122	201	183
S_961	-5.6616	-15.9451	Africa	woodland	soil	2018	27404	5512	20.1139	36	NA	NA	NA	NA	NA	NA	NA	NA	NA	NA	NA	NA	NA	NA	NA	NA	NA	NA	NA
S_962	107.926	34.5617	Asia	forest	soil	2016	62274	2593	4.16386	76	11.1459	9.82475	28.809	895.714	27.769	-6.334	34.103	20.7185	-0.160167	22.0947	-0.160167	649	118	4	76.2499	338	18	286	18
S_963	-119.757	47.9514	North America	cropland	rhizosphere	2016	39228	2334	5.94983	38	7.77371	12.8689	33.5547	933.268	28.976	-9.376	38.352	-3.13283	18.4982	19.1423	-3.93117	312	47	13	40.9697	126	44	53	114
S_964	5.63	52.25	Europe	forest	deadwood	2015	8866	78	0.879765	8	9.46792	8.15467	35.9426	555.585	22.292	-0.396	22.688	6.45133	5.44933	16.3773	2.80883	825	82	49	14.8758	235	171	211	207
S_965	5.63	52.25	Europe	forest	deadwood	2016	23591	869	3.68361	6	9.46792	8.15467	35.9426	555.585	22.292	-0.396	22.688	6.45133	5.44933	16.3773	2.80883	825	82	49	14.8758	235	171	211	207
S_966	128.463	38.0321	Asia	forest	rhizosphere	2018	38516	5304	13.7709	71	7.47746	9.50792	26.7211	966.598	24.062	-11.52	35.582	18.4187	-4.95817	18.8482	-4.95817	1319	288	32	81.6571	733	105	701	105
S_967	108.76	18.644	Asia	cropland	soil	2013	14959	165	1.10301	14	25.2604	7.153	44.2335	337.937	32.437	16.266	16.171	27.24	21.4835	28.8407	20.6588	1257	246	19	78.9575	670	65	456	71
S_968	110.55	-66.4725	Antarctica	desert	soil	2005	213173	1557	0.730393	10	0	1	100	0	0.5	-0.5	1	0	0	0	0	430	71	14	41.1061	164	67	143	143
S_969	-83.96	35.84	North America	forest	shoot	2014	8221	466	5.66841	31	14.3034	13.3081	38.9137	811.157	31.389	-2.81	34.199	22.1855	20.1168	24.1087	4.087	1210	126	72	14.815	334	248	318	312
S_970	-145.417	65.4841	North America	forest	shoot	2011	18826	630	3.34644	12	-6.605	11.8237	24.663	1372.74	19.271	-28.67	47.941	10.8292	-15.1343	10.8292	-21.931	259	51	9	69.5142	139	31	139	31
S_971	142.46	-33.9602	Australia	shrubland	soil	2010	54830	12332	22.4913	15	17.7561	14.2049	48.5622	563.65	33.656	4.405	29.251	10.8132	24.2625	24.7175	10.8132	267	29	17	15.5754	77	58	59	77
S_972	9.85388	46.7347	Europe	forest	soil	2015	25153	922	3.66557	28	-1.489	7.4315	31.4534	592.12	10.937	-12.69	23.627	5.759	-8.02783	5.78583	-8.27267	1224	136	74	18.62	392	250	375	254
S_973	-76.6707	34.7181	North America	aquatic	water	2013	42058	72	0.171192	3	17.3472	10.1659	35.6455	701.443	30.9387	2.41935	28.5194	25.4651	12.4022	25.7344	8.52312	1447	176	74	23.7096	489	285	444	340
S_974	147.179	-19.7333	Australia	cropland	soil	2012	33102	781	2.35937	28	23.6655	11.0466	53.8332	338.684	32.096	11.576	20.52	27.0153	19.9252	27.2903	18.9965	1035	226	12	91.2821	610	48	574	56
S_975	-79.1188	-2.8719	South America	forest	root	2013	16180	48	0.296663	11	8.5665	10.5237	82.4545	68.2027	14.989	2.226	12.763	9.0705	7.61	9.0705	7.563	1162	136	67	19.9578	368	229	368	242
S_976	103.73	1.226	Asia	aquatic	shoot	2018	19982	1074	5.37484	5	27.3667	6.14762	83.0759	40.6252	31.2429	23.8429	7.4	26.9452	27.6643	27.8452	26.8167	2273	264	154	18.1625	711	478	482	630
S_977	5.63	52.25	Europe	forest	deadwood	2013	5893	658	11.1658	8	9.46792	8.15467	35.9426	555.585	22.292	-0.396	22.688	6.45133	5.44933	16.3773	2.80883	825	82	49	14.8758	235	171	211	207
S_978	-106.53	52.167	North America	grassland	rhizosphere	2014	19456	1361	6.99527	14	2.27537	11.9091	25.3493	1300.11	24.831	-22.149	46.98	15.194	-12.1292	17.2162	-14.7043	364	64	11	60.8035	173	42	168	43
S_979	-123.267	54.3333	North America	forest	soil	2014	272846	2244	0.822442	54	2.72242	11.3492	31.0587	921.568	21.399	-15.142	36.541	13.6822	-2.02233	13.6822	-9.012	593	67	28	24.2107	181	96	181	147
S_980	-70.9647	-28.7694	South America	desert	rhizosphere	2015	291947	56473	19.3436	16	12.3363	11.3805	62.5784	260.879	21.804	3.618	18.186	9.27667	15.5142	15.6768	9.27667	25	8	0	96.2681	20	0	0	20
S_981	148.283	-42.0233	Australia	forest	soil	2013	6916	26	0.37594	5	12.5248	9.04811	52.3126	296.857	21.2528	3.9566	17.2962	14.984	15.1179	16.1513	8.7934	721	85	40	18.6196	221	159	169	181
S_982	-85.5742	10.865	North America	forest	soil	2013	23378	852	3.64445	16	26.0047	8.68617	72.8705	75.3005	32.613	20.693	11.92	25.6508	26.0757	27.1163	25.2227	1786	341	2	87.7432	881	19	247	168
S_983	137.609	36.569	Asia	tundra	root	2013	22900	7	0.0305677	2	2.57271	9.40492	26.2443	965.926	20.601	-15.235	35.836	14.311	-9.23117	14.311	-9.23117	1936	266	73	47.7954	795	228	795	228
S_984	-155.576	19.5367	North America	tundra	air	2000	70221	46873	66.7507	28	7.84137	11.2494	75.1263	137.988	15.396	0.422	14.974	6.16533	9.01367	9.4735	6.16533	765	102	16	39.6607	268	119	129	268
S_985	107.921	34.5614	Asia	forest	soil	2016	57966	1878	3.23983	50	11.1459	9.82475	28.809	895.714	27.769	-6.334	34.103	20.7185	-0.160167	22.0947	-0.160167	649	118	4	76.2499	338	18	286	18
S_986	5.63	52.25	Europe	forest	deadwood	2015	7119	349	4.90237	14	9.46792	8.15467	35.9426	555.585	22.292	-0.396	22.688	6.45133	5.44933	16.3773	2.80883	825	82	49	14.8758	235	171	211	207
S_987	-76.551	38.8691	North America	forest	shoot	2016	29098	14573	50.0825	17	13.1833	11.0629	32.3439	862.373	30.5156	-3.68831	34.2039	21.4974	2.41602	23.6952	2.41602	1100	108	72	12.5201	309	243	305	243
S_988	101.931	14.5103	Asia	forest	shoot	2012	7301	66	0.903986	2	26.28	10.2603	57.4905	207.559	34.504	16.657	17.847	26.5803	23.7995	28.307	23.2178	1147	230	3	77.4432	559	28	278	43
S_989	-76.5536	38.8707	North America	forest	shoot	2016	37336	17610	47.1663	32	13.1833	11.0629	32.3439	862.373	30.5156	-3.68831	34.2039	21.4974	2.41602	23.6952	2.41602	1100	108	72	12.5201	309	243	305	243
S_990	-65.4541	-24.1206	South America	forest	soil	2011 to 2013	526218	32913	6.25463	271	14.9089	13.3345	56.5452	349.672	25.003	1.421	23.582	18.5442	11.8448	18.5442	10.2518	573	136	5	101.729	358	16	358	17
S_991	117.87	25.3	Asia	cropland	rhizosphere	2015	20428	821	4.01899	47	18.2493	9.02375	35.3859	596.013	30.663	5.162	25.501	20.8208	12.3185	25.1598	10.6898	1423	236	30	58.9968	623	116	543	152
S_992	-145.416	65.4849	North America	forest	shoot	2011	13050	709	5.43295	1	-6.82387	11.5358	24.4329	1350.43	18.766	-28.448	47.214	10.4418	-21.172	10.4418	-21.7353	259	51	10	69.7191	139	31	139	31
S_993	102.006	29.5747	Asia	grassland	soil	2011	11151	3	0.0269034	1	3.68354	11.0711	40.8151	577.744	15.047	-12.078	27.125	10.3785	-3.74333	10.3785	-3.74333	852	173	7	90.401	465	23	465	23
S_994	7.653	46.6859	Europe	forest	shoot	2013	51827	39397	76.0164	13	8.60642	8.97433	34.3818	646.254	22.902	-3.2	26.102	16.5948	2.03433	16.5948	0.7915	1070	121	69	18.856	339	214	339	225
S_995	1.07431	42.5927	Europe	shrubland	soil	2013	23666	399	1.68596	44	4.04833	9.39233	34.6708	637.143	19.999	-7.091	27.09	1.19083	12.4155	12.4155	-2.934	1320	140	72	18.2135	391	256	256	343
S_996	6.40244	45.0607	Europe	shrubland	rhizosphere	2014	27978	2398	8.57102	21	0.94325	7.11867	29.416	625.382	14.906	-9.294	24.2	-4.53333	8.76133	9.037	-5.87717	1417	158	72	20.9905	442	257	261	406
S_997	116.049	-32.5597	Australia	forest	soil	2016	62108	553	0.890384	27	16.5177	11.806	49.9218	438.389	30.147	6.498	23.649	11.596	21.8967	22.1713	11.596	1171	228	18	79.5776	622	64	71	622
S_998	-69.9469	9.6665	South America	shrubland	soil	2003 to 2015	163517	4702	2.87554	57	20.4562	8.97375	84.5304	38.6281	25.348	14.732	10.616	20.6025	20.094	20.7555	19.9063	1075	150	22	52.8317	426	79	396	87
S_999	9.11167	55.4717	Europe	cropland	soil	2012	13012	665	5.11067	41	7.91096	7.26992	32.0953	581.448	20.711	-1.94	22.651	8.73467	3.22383	15.152	1.09317	874	100	48	24.6637	287	155	223	203
S_1000	8.69833	50.1419	Europe	grassland	soil	2014	23255	2451	10.5397	69	10.3453	8.128	31.8695	667.529	24.754	-0.75	25.504	17.2182	6.15617	18.7807	2.34183	661	69	44	14.0698	194	138	188	155
S_1001	-5.73566	-15.9876	Africa	woodland	soil	2018	13424	2804	20.888	35	NA	NA	NA	NA	NA	NA	NA	NA	NA	NA	NA	NA	NA	NA	NA	NA	NA	NA	NA
S_1002	121.291	51.1531	Asia	forest	soil	2017	29170	10	0.0342818	5	-5.03092	15.3292	26.7936	1587.77	22.139	-35.073	57.212	13.6155	-25.3742	13.6155	-25.3742	497	139	3	111.822	341	12	341	12
S_1003	86.9	43.7	Asia	desert	soil	2016	30779	1468	4.76949	51	5.69513	11.5337	25.8802	1238.69	27.448	-17.118	44.566	18.2218	-10.3718	19.9645	-10.3718	226	36	5	62.9319	105	17	100	17
S_1004	-155.759	20.1129	North America	forest	shoot	2014	22867	20653	90.3179	11	19.0321	8.73125	68.133	132.749	25.283	12.468	12.815	17.6608	20.5672	20.58	17.393	1418	201	47	44.5465	509	174	208	487
S_1005	-159.636	22.1483	North America	forest	shoot	2015	20321	646	3.17898	18	16.4732	7.08708	56.372	182.881	22.546	9.974	12.572	15.0227	18.3463	18.6477	14.2495	1351	244	30	53.7299	554	151	168	503
S_1006	143.144	-37.3155	Australia	cropland	soil	2017	81651	1986	2.4323	10	12.4557	10.5553	46.5173	419.1	25.894	3.203	22.691	8.0315	17.7245	17.7245	7.427	704	80	35	27.938	231	117	117	224
S_1007	106.611	-5.86356	Asia	aquatic	shoot	2010	44612	9	0.0201739	4	26.7021	6.09583	78.1517	43.8548	30.8	23	7.8	26.1167	26.7583	27.175	26.1167	1586	329	38	71.5253	806	148	266	806
S_1008	8.6642	46.7947	Europe	forest	shoot	2013	42249	28633	67.772	16	4.48979	7.09392	31.2728	584.326	16.931	-5.753	22.684	11.835	-2.19733	11.835	-2.19733	1625	178	98	20.6876	523	307	523	307
S_1009	109.258	36.7581	Asia	grassland	rhizosphere	2014	17917	1361	7.59614	30	9.45133	12.702	31.0981	1035.54	28.378	-12.467	40.845	20.0402	-4.04	21.6222	-4.04	490	112	2	94.7653	299	8	271	8
S_1010	-76.5506	38.8666	North America	forest	shoot	2016	73955	34149	46.1754	71	13.1833	11.0629	32.3439	862.373	30.5156	-3.68831	34.2039	21.4974	2.41602	23.6952	2.41602	1100	108	72	12.5201	309	243	305	243
S_1011	-105.644	40.0515	North America	tundra	soil	2015	31237	108	0.345744	10	-0.568042	12.5641	39.3525	721.09	17.459	-14.468	31.927	-3.4265	0.4905	8.80633	-8.1425	706	82	44	19.4493	228	145	174	159
S_1012	-5.73459	-15.9872	Africa	woodland	soil	2018	29196	3623	12.4092	49	NA	NA	NA	NA	NA	NA	NA	NA	NA	NA	NA	NA	NA	NA	NA	NA	NA	NA	NA
S_1013	9.90354	46.8009	Europe	forest	soil	2015	25663	266	1.03651	34	1.10538	8.73808	34.212	621.387	14.457	-11.084	25.541	8.70833	-5.67117	8.70833	-6.19183	1180	140	67	24.9539	406	223	406	228
S_1014	9.85063	46.7331	Europe	forest	soil	2015	40697	1242	3.05182	60	-1.489	7.4315	31.4534	592.12	10.937	-12.69	23.627	5.759	-8.02783	5.78583	-8.27267	1224	136	74	18.62	392	250	375	254
S_1015	-72.95	-40.79	South America	forest	soil	2013	23169	203	0.876171	32	11.0859	9.95633	52.5816	320.872	21.937	3.002	18.935	7.86133	15.1795	15.1795	7.247	1458	225	52	51.3283	631	183	183	585
S_1016	-68.3268	-54.7644	South America	forest	soil	2015	33053	4	0.0121018	2	4.67411	6.14978	42.6949	312.891	12.324	-2.08	14.404	4.748	3.02911	8.37778	0.669778	505	49	32	14.0476	144	100	136	118
S_1017	9.35559	48.4123	Europe	forest	deadwood	2009	8766	93	1.06092	6	6.79637	8.11392	31.7981	662.963	20.693	-4.824	25.517	13.328	-0.2345	14.9617	-1.25083	939	115	59	22.5603	310	185	307	192
S_1018	101.242	21.9198	Asia	forest	soil	2013	18928	857	4.52768	38	21.5682	10.8317	52.2289	340.763	30.435	9.696	20.739	24.3823	18.3082	24.7938	16.768	1618	295	18	76.7096	836	72	649	81
S_1019	0.835864	42.6678	Europe	grassland	soil	2013	21392	226	1.05647	32	5.23375	10.0067	36.1578	633.602	21.329	-6.346	27.675	2.36767	13.4728	13.4728	-1.86967	1268	134	71	16.753	369	253	253	323
S_1020	-2.42259	33.0525	Africa	grassland	soil	2003 to 2015	92740	8965	9.66681	25	15.3623	13.4785	38.499	765.131	34.349	-0.661	35.01	10.7233	25.157	25.157	6.334	255	31	3	42.5998	88	21	21	75
S_1021	9.85381	46.7347	Europe	forest	soil	2015	38705	6446	16.6542	45	-1.489	7.4315	31.4534	592.12	10.937	-12.69	23.627	5.759	-8.02783	5.78583	-8.27267	1224	136	74	18.62	392	250	375	254
S_1022	26.9992	69.1691	Europe	tundra	soil	2013	6440	202	3.13665	21	-1.55338	8.55358	23.5701	968.462	17.382	-18.908	36.29	10.876	-8.20533	10.876	-13.0347	434	65	18	44.2975	178	60	178	67
S_1023	-5.73554	-15.9876	Africa	woodland	soil	2018	17058	845	4.95369	32	NA	NA	NA	NA	NA	NA	NA	NA	NA	NA	NA	NA	NA	NA	NA	NA	NA	NA	NA
S_1024	17.3247	59.9428	Europe	forest	litter	2008	8626	3146	36.4711	31	5.52225	8.19533	28.5164	741.274	21.585	-7.154	28.739	13.9593	-0.113833	15.1118	-3.11067	605	73	29	27.8832	206	104	200	119
S_1025	9.8518	46.7338	Europe	forest	soil	2015	53021	6584	12.4177	63	-1.489	7.4315	31.4534	592.12	10.937	-12.69	23.627	5.759	-8.02783	5.78583	-8.27267	1224	136	74	18.62	392	250	375	254
S_1026	14.5336	60.1289	Europe	forest	litter	2008	6170	880	14.2626	26	3.58358	8.73033	29.0546	770.844	20.212	-9.836	30.048	13.4552	-4.77167	13.4552	-5.5325	824	95	40	25.5921	268	145	268	160
S_1027	16.1	65.4167	Europe	forest	deadwood	NA_	27860	587	2.10696	25	-0.360375	8.82542	25.9586	890.532	17.283	-16.715	33.998	10.8777	-6.2885	10.8777	-11.1822	674	103	32	34.6726	245	109	245	141
S_1028	-83.96	35.84	North America	forest	soil	2014	116905	21587	18.4654	68	14.3034	13.3081	38.9137	811.157	31.389	-2.81	34.199	22.1855	20.1168	24.1087	4.087	1210	126	72	14.815	334	248	318	312
S_1029	149.113	-21.1596	Australia	cropland	soil	2012	36568	314	0.858674	9	22.9329	9.10525	47.7941	359.001	30.995	11.944	19.051	26.4272	19.0052	26.7537	17.9585	1613	365	23	83.0752	894	94	841	116
S_1030	122.086	50.9448	Asia	forest	soil	2017	31466	109	0.346406	14	-4.6985	15.8582	27.3026	1592.1	22.723	-35.36	58.083	13.9405	-25.0753	13.9405	-25.0753	511	143	3	111.006	347	12	347	12
S_1031	-83.37	46.42	North America	forest	soil	2011	15830	23	0.145294	11	4.14854	11.1884	26.9224	1082.6	24.418	-17.14	41.558	12.2472	-8.72333	16.8952	-9.6945	971	108	45	22.5244	310	172	258	190
S_1032	-82.25	46.75	North America	forest	soil	2011	21907	118	0.538641	18	2.82467	11.2623	26.3053	1130.47	23.662	-19.152	42.814	11.1327	-10.489	16.115	-11.7085	923	98	45	22.3602	293	161	265	176
S_1033	-89.41	49.07	North America	forest	soil	2011	13015	35	0.26892	11	0.52275	12.9118	25.7979	1294.27	23.903	-26.147	50.05	15.4368	-16.5792	15.4368	-16.5792	769	95	32	32.9701	265	114	265	114
S_1034	-148.28	64.71	North America	forest	soil	2012	411062	814	0.198024	12	-2.75542	11.4025	23.223	1440.42	22.479	-26.621	49.1	14.6073	-10.31	14.6073	-20.1528	297	50	7	56.9101	138	29	138	47
S_1035	30.21	62.36	Europe	forest	soil	2017	99402	411	0.413473	42	2.39483	8.6055	23.9547	963.247	21.612	-14.312	35.924	12.668	-4.51683	14.6012	-9.36017	651	82	35	31.093	225	105	223	135
S_1036	-83.37	46.42	North America	forest	soil	2011	15427	88	0.570428	16	4.14854	11.1884	26.9224	1082.6	24.418	-17.14	41.558	12.2472	-8.72333	16.8952	-9.6945	971	108	45	22.5244	310	172	258	190
S_1037	-83.37	46.42	North America	forest	soil	2011	14559	23	0.157978	13	4.14854	11.1884	26.9224	1082.6	24.418	-17.14	41.558	12.2472	-8.72333	16.8952	-9.6945	971	108	45	22.5244	310	172	258	190
S_1038	30.34	62.61	Europe	forest	soil	2017	49550	274	0.552977	29	2.19754	8.35142	23.5245	959.768	21.252	-14.249	35.501	12.4603	-4.57633	14.3792	-9.52783	666	84	35	31.3402	231	106	230	137
S_1039	-82.85	47.57	North America	forest	soil	2011	13825	53	0.383363	13	1.83404	12.1589	27.0132	1179.5	23.473	-21.538	45.011	10.4298	-12.0402	15.603	-13.4452	836	94	43	24.5275	266	142	254	155
S_1040	-82.25	46.75	North America	forest	soil	2011	15188	51	0.335791	12	2.82467	11.2623	26.3053	1130.47	23.662	-19.152	42.814	11.1327	-10.489	16.115	-11.7085	923	98	45	22.3602	293	161	265	176
S_1041	110.548	-66.4721	Antarctica	desert	soil	2005	18342	17	0.0926835	3	0	1	100	0	0.5	-0.5	1	0	0	0	0	430	71	14	41.1061	164	67	143	143
S_1042	110.55	-66.4724	Antarctica	desert	soil	2005	87556	421	0.480835	4	0	1	100	0	0.5	-0.5	1	0	0	0	0	430	71	14	41.1061	164	67	143	143
S_1043	8.37517	46.5693	Europe	woodland	soil	2017	34519	829	2.40158	23	0.680792	6.52542	29.6327	568.834	12.888	-9.133	22.021	7.804	-5.501	7.97517	-5.501	1284	121	81	12.8057	361	263	349	263
S_1044	-69.9955	41.7119	North America	aquatic	sediment	2016	5538	10	0.180571	4	9.86563	7.06394	24.9017	768.722	24.0692	-4.29808	28.3673	7.17885	19.2266	19.2436	0.604808	1113	111	77	11.2346	318	236	248	299
S_1045	132.27	-13.5573	Australia	forest	soil	2016	32409	163	0.502947	4	26.9751	12.0346	59.9929	226.12	36.078	16.018	20.06	28.3232	23.6565	29.3783	23.6565	1416	338	1	110.073	909	6	424	6
S_1046	15.4906	44.2116	Atlantic Ocean	aquatic	root	2016	13676	634	4.63586	22	13.5357	10.1736	35.1319	682.862	29.6812	0.722917	28.9583	14.1174	22.1896	22.1896	5.48316	930	110	38	28.3057	319	153	153	238
S_1047	117.911	29.126	Asia	forest	soil	2011	5409	184	3.40174	39	17.2445	8.01175	25.8869	839.607	32.384	1.435	30.949	21.1997	8.58317	27.2077	6.61967	1682	298	45	58.5347	782	172	549	223
S_1048	117.911	29.126	Asia	forest	soil	2011	7114	226	3.17683	20	17.2445	8.01175	25.8869	839.607	32.384	1.435	30.949	21.1997	8.58317	27.2077	6.61967	1682	298	45	58.5347	782	172	549	223
S_1049	117.909	29.126	Asia	forest	soil	2011	6557	80	1.22007	19	17.2445	8.01175	25.8869	839.607	32.384	1.435	30.949	21.1997	8.58317	27.2077	6.61967	1682	298	45	58.5347	782	172	549	223
S_1050	124.233	43.3167	Asia	cropland	soil	2017	60579	10760	17.7619	67	6.62775	11.8103	24.5915	1362.38	27.896	-20.13	48.026	22.3673	-11.3068	22.3673	-11.3068	583	169	4	108.654	385	14	385	14
S_1051	117.911	29.126	Asia	forest	soil	2011	6086	226	3.71344	29	17.2445	8.01175	25.8869	839.607	32.384	1.435	30.949	21.1997	8.58317	27.2077	6.61967	1682	298	45	58.5347	782	172	549	223
S_1052	116.982	35.0638	Asia	cropland	soil	2015	47620	5352	11.239	138	13.9631	10.4998	28.7436	1010.68	31.083	-5.446	36.529	26.0123	0.987167	26.0123	0.987167	686	198	10	101.516	428	35	428	35
S_1053	117.908	29.127	Asia	forest	soil	2011	5475	82	1.49772	17	17.2445	8.01175	25.8869	839.607	32.384	1.435	30.949	21.1997	8.58317	27.2077	6.61967	1682	298	45	58.5347	782	172	549	223
S_1054	143.852	-39.9214	Australia	cropland	soil	2013	39944	2908	7.28019	26	13.3174	6.25651	46.0355	254.26	21.0562	7.46562	13.5906	10.3648	16.3021	16.6497	10.3648	974	127	36	38.5135	364	132	134	364
S_1055	150.695	-35.1984	Australia	shrubland	soil	2012	23535	604	2.56639	36	16.519	6.25476	42.3846	308.703	23.8	9.04286	14.7571	15.3583	12.9702	20.256	12.6512	1258	142	74	22.9929	393	238	360	294
S_1056	132.27	-13.5573	Australia	forest	soil	2016	51064	232	0.454332	5	26.9751	12.0346	59.9929	226.12	36.078	16.018	20.06	28.3232	23.6565	29.3783	23.6565	1416	338	1	110.073	909	6	424	6
S_1057	124.233	43.3167	Asia	cropland	soil	2017	59110	10781	18.2389	72	6.62775	11.8103	24.5915	1362.38	27.896	-20.13	48.026	22.3673	-11.3068	22.3673	-11.3068	583	169	4	108.654	385	14	385	14
S_1058	117	35.0052	Asia	cropland	soil	2015	57508	4500	7.825	132	13.8955	10.5997	28.8696	1012.08	31.091	-5.625	36.716	25.9652	0.9075	25.9652	0.9075	689	199	10	101.747	432	36	432	36
S_1059	5.74	52.0586	Europe	grassland	soil	2014	6455	412	6.38265	31	9.56021	8.09558	35.3735	559.703	22.463	-0.423	22.886	3.9585	5.457	16.524	2.88367	831	83	50	14.531	239	174	209	212
S_1060	138.775	-34.6264	Australia	woodland	soil	2016	53080	1026	1.93293	37	16.0217	11.8743	48.7532	456.958	29.911	5.555	24.356	10.5153	21.6785	21.6785	10.5153	572	78	17	46.4066	223	64	64	223
S_1061	-76.5516	38.8695	North America	forest	shoot	2016	32517	5227	16.0747	26	13.1833	11.0629	32.3439	862.373	30.5156	-3.68831	34.2039	21.4974	2.41602	23.6952	2.41602	1100	108	72	12.5201	309	243	305	243
S_1062	-87.9217	46.8573	North America	forest	lichen	2013	19014	22	0.115704	7	4.89192	10.4512	27.6091	1009.53	24.313	-13.541	37.854	12.634	-2.54533	17.0157	-7.75233	811	92	41	21.7823	253	144	235	163
S_1063	110.526	-66.2823	Antarctica	desert	soil	2006	150530	354	0.235169	6	-9.02977	6.17645	29.9849	574.442	2.59565	-18.0029	20.5986	-14.0659	-6.80797	-0.925845	-14.3831	314	35	21	17.0379	98	68	72	79
S_1064	-76.553	38.8706	North America	forest	shoot	2016	35012	5829	16.6486	31	13.1833	11.0629	32.3439	862.373	30.5156	-3.68831	34.2039	21.4974	2.41602	23.6952	2.41602	1100	108	72	12.5201	309	243	305	243
S_1065	-3.12359	53.1768	Europe	grassland	soil	2013 to 2014	191016	2243	1.17425	17	9.08956	7.29253	38.6459	426.985	19.6144	0.74433	18.8701	7.10017	13.027	14.5619	4.26426	766	82	50	17.5103	234	162	179	191
S_1066	-106.537	52.1672	North America	grassland	rhizosphere	2014	7097	344	4.84712	7	2.27537	11.9091	25.3493	1300.11	24.831	-22.149	46.98	15.194	-12.1292	17.2162	-14.7043	364	64	11	60.8035	173	42	168	43
S_1067	150.739	-33.6123	Australia	grassland	soil	2015	167922	6451	3.84166	68	17.2454	12.9674	52.1324	435.574	28.761	3.887	24.874	22.0658	12.5488	22.4	11.5518	845	108	38	33.5815	314	132	291	139
S_1068	128.05	42.0667	Asia	forest	soil	2014	30881	1005	3.25443	57	-3.72487	12.7139	27.1381	1259.03	18.146	-28.703	46.849	11.306	-19.8072	11.306	-19.8072	930	224	7	96.5444	576	30	576	30
S_1069	-118.502	47.9046	North America	cropland	rhizosphere	2016	47698	2708	5.67739	37	8.41779	13.0297	35.7175	853.664	29.481	-6.999	36.48	-1.40267	18.476	18.8753	-2.1475	341	47	15	34.6814	125	51	60	112
S_1070	-155.335	19.6724	North America	forest	root	2014	17365	5	0.0287936	2	13.0523	9.755	73.1314	123.91	19.242	5.903	13.339	11.7597	14.2452	14.5107	11.5907	1871	269	69	37.572	672	274	320	594
S_1071	8.6642	46.7947	Europe	forest	shoot	2013	96334	81966	85.0852	31	4.48979	7.09392	31.2728	584.326	16.931	-5.753	22.684	11.835	-2.19733	11.835	-2.19733	1625	178	98	20.6876	523	307	523	307
S_1072	-95.08	18.58	North America	forest	root	2014	8500	7	0.0823529	4	25.4693	8.94625	57.2735	225.251	33.3348	17.7146	15.6202	26.5655	24.5772	27.7835	22.2758	2430	445	34	69.8337	1137	135	649	355
S_1073	26.5866	58.418	Europe	forest	topsoil	2014	28104	372	1.32365	38	5.35342	8.08217	25.6609	846.233	22.576	-8.92	31.496	14.5638	-0.780667	15.9578	-4.85517	619	80	28	34.6273	224	91	221	107
S_1074	160.93	-76.91	Antarctica	desert	soil	2010 to 2011	41735	26	0.0622978	5	-24.688	5.51433	21.8433	739.569	-9.933	-35.178	25.245	-28.4262	-14.4232	-14.3	-31.2018	83	15	0	50.9433	29	11	14	25
S_1075	112.83	22.57	Asia	forest	soil	2018	18457	180	0.97524	21	22.286	6.83825	31.4938	551.611	32.053	10.34	21.713	27.4203	16.5487	28.3112	14.953	1961	332	36	70.268	906	116	873	133
S_1076	-82.25	46.75	North America	forest	soil	2011	25652	310	1.20848	22	2.82467	11.2623	26.3053	1130.47	23.662	-19.152	42.814	11.1327	-10.489	16.115	-11.7085	923	98	45	22.3602	293	161	265	176
S_1077	137.609	36.57	Asia	tundra	root	2013	10767	9	0.0835887	1	2.57271	9.40492	26.2443	965.926	20.601	-15.235	35.836	14.311	-9.23117	14.311	-9.23117	1936	266	73	47.7954	795	228	795	228
S_1078	-4.96251	51.6164	Europe	shrubland	soil	2013 to 2014	103983	1084	1.04248	28	10.597	5.22815	34.6297	365.897	18.9568	3.85946	15.0973	9.42095	13.557	15.3205	6.51599	940	112	51	26.311	317	168	213	241
S_1079	-76.6707	34.7181	North America	aquatic	water	2013	120179	50	0.0416046	3	17.3472	10.1659	35.6455	701.443	30.9387	2.41935	28.5194	25.4651	12.4022	25.7344	8.52312	1447	176	74	23.7096	489	285	444	340
S_1080	8.882	45.9614	Europe	forest	shoot	2013	23113	18831	81.4736	22	10.8826	8.94683	32.7351	678.411	25.589	-1.742	27.331	13.9328	2.71117	19.4322	2.71117	1426	168	61	30.6629	460	208	422	208
S_1081	-156.34	20.61	North America	forest	shoot	2015	19284	14011	72.6561	18	20.799	8.63775	69.5191	131.527	26.687	14.262	12.425	19.157	21.462	22.3173	19.157	1559	185	66	27.3853	498	290	330	498
S_1082	56.5609	37.3711	Asia	shrubland	soil	2003 to 2015	100217	2749	2.74305	36	12.0715	12.6269	35.2422	883.639	30.776	-5.053	35.829	6.291	22.1732	22.8242	0.964167	298	52	6	62.3702	134	21	24	106
S_1083	9.90921	46.8022	Europe	forest	soil	2015	14552	866	5.95107	32	1.10538	8.73808	34.212	621.387	14.457	-11.084	25.541	8.70833	-5.67117	8.70833	-6.19183	1180	140	67	24.9539	406	223	406	228
S_1084	150.757	-35.1281	Australia	forest	soil	2012	23643	83	0.351055	8	16.7602	6.05556	42.2481	302.656	23.8556	9.52222	14.3333	15.7259	13.2333	20.4148	12.9778	1248	139	73	22.7632	395	240	351	292
S_1085	124.233	43.3167	Asia	cropland	soil	2017	68609	6591	9.60661	84	6.62775	11.8103	24.5915	1362.38	27.896	-20.13	48.026	22.3673	-11.3068	22.3673	-11.3068	583	169	4	108.654	385	14	385	14
S_1086	101.2	37.5	Asia	grassland	soil	2012	69718	676	0.96962	31	-1.37663	13.6271	35.5325	871.587	15.8	-22.551	38.351	8.8425	-12.6265	8.8425	-12.6265	486	107	1	99.821	294	5	294	5
S_1087	-76.5526	38.8698	North America	forest	shoot	2016	33535	9079	27.0732	25	13.1833	11.0629	32.3439	862.373	30.5156	-3.68831	34.2039	21.4974	2.41602	23.6952	2.41602	1100	108	72	12.5201	309	243	305	243
S_1088	-76.5518	38.8697	North America	forest	shoot	2016	34378	6696	19.4776	30	13.1833	11.0629	32.3439	862.373	30.5156	-3.68831	34.2039	21.4974	2.41602	23.6952	2.41602	1100	108	72	12.5201	309	243	305	243
S_1089	-76.5513	38.8694	North America	forest	shoot	2016	33578	8791	26.1808	43	13.1833	11.0629	32.3439	862.373	30.5156	-3.68831	34.2039	21.4974	2.41602	23.6952	2.41602	1100	108	72	12.5201	309	243	305	243
S_1090	-76.6707	34.7181	North America	aquatic	water	2013	48301	35	0.0724623	1	17.3472	10.1659	35.6455	701.443	30.9387	2.41935	28.5194	25.4651	12.4022	25.7344	8.52312	1447	176	74	23.7096	489	285	444	340
S_1091	122.086	50.9454	Asia	forest	soil	2017	41372	771	1.86358	13	-4.6985	15.8582	27.3026	1592.1	22.723	-35.36	58.083	13.9405	-25.0753	13.9405	-25.0753	511	143	3	111.006	347	12	347	12
S_1092	9.91181	46.8029	Europe	forest	soil	2015	30173	278	0.921354	20	1.10538	8.73808	34.212	621.387	14.457	-11.084	25.541	8.70833	-5.67117	8.70833	-6.19183	1180	140	67	24.9539	406	223	406	228
S_1093	9.85453	46.735	Europe	forest	soil	2015	59274	1259	2.12403	68	-1.489	7.4315	31.4534	592.12	10.937	-12.69	23.627	5.759	-8.02783	5.78583	-8.27267	1224	136	74	18.62	392	250	375	254
S_1094	121.293	51.1404	Asia	forest	soil	2017	31771	207	0.651538	16	-5.03092	15.3292	26.7936	1587.77	22.139	-35.073	57.212	13.6155	-25.3742	13.6155	-25.3742	497	139	3	111.822	341	12	341	12
S_1095	9.85303	46.7346	Europe	forest	soil	2015	14660	744	5.07503	38	-1.489	7.4315	31.4534	592.12	10.937	-12.69	23.627	5.759	-8.02783	5.78583	-8.27267	1224	136	74	18.62	392	250	375	254
S_1096	121.291	51.1539	Asia	forest	soil	2017	29562	94	0.317976	10	-5.03092	15.3292	26.7936	1587.77	22.139	-35.073	57.212	13.6155	-25.3742	13.6155	-25.3742	497	139	3	111.822	341	12	341	12
S_1097	121.794	51.0133	Asia	forest	soil	2017	37705	311	0.824824	40	-4.93167	15.9213	26.9492	1630.23	22.922	-36.157	59.079	14.0688	-25.8985	14.0688	-25.8985	502	141	3	112.172	344	12	344	12
S_1098	121.336	50.9254	Asia	forest	soil	2017	41178	10	0.0242848	5	-4.84779	15.2788	26.7719	1578.56	22.122	-34.948	57.07	13.6558	-25.118	13.6558	-25.118	501	141	3	112.723	346	12	346	12
S_1099	121.809	50.9869	Asia	forest	soil	2017	34581	76	0.219774	13	-4.59308	15.5257	26.6389	1610.71	22.827	-35.455	58.282	14.172	-25.3243	14.172	-25.3243	499	140	3	112.16	342	12	342	12
S_1100	-121.92	52.32	North America	forest	soil	2009	8612	110	1.27729	13	4.08979	11.2536	32.9563	823.1	21.955	-12.192	34.147	13.9487	-0.108	13.9487	-6.30333	509	65	22	31.3733	175	70	175	113
S_1101	-96.635	17.1666	North America	forest	soil	2012	6572	32	0.486914	11	16.3029	11.8859	68.6095	135.082	24.976	7.652	17.324	16.8515	15.6083	17.9845	14.5645	768	157	5	88.5579	399	23	261	38
S_1102	9.85051	46.7329	Europe	forest	soil	2015	19327	210	1.08656	25	-1.489	7.4315	31.4534	592.12	10.937	-12.69	23.627	5.759	-8.02783	5.78583	-8.27267	1224	136	74	18.62	392	250	375	254
S_1103	121.292	51.1402	Asia	forest	soil	2017	38755	185	0.477358	18	-5.03092	15.3292	26.7936	1587.77	22.139	-35.073	57.212	13.6155	-25.3742	13.6155	-25.3742	497	139	3	111.822	341	12	341	12
S_1104	121.793	51.0127	Asia	forest	soil	2017	32003	23	0.0718683	7	-4.93167	15.9213	26.9492	1630.23	22.922	-36.157	59.079	14.0688	-25.8985	14.0688	-25.8985	502	141	3	112.172	344	12	344	12
S_1105	122.086	50.9451	Asia	forest	soil	2017	33718	595	1.76464	21	-4.6985	15.8582	27.3026	1592.1	22.723	-35.36	58.083	13.9405	-25.0753	13.9405	-25.0753	511	143	3	111.006	347	12	347	12
S_1106	9.90224	46.8008	Europe	forest	soil	2015	14952	762	5.09631	39	1.10538	8.73808	34.212	621.387	14.457	-11.084	25.541	8.70833	-5.67117	8.70833	-6.19183	1180	140	67	24.9539	406	223	406	228
S_1107	122.432	50.9894	Asia	forest	soil	2017	39010	552	1.41502	18	-4.90942	15.6342	27.1394	1580.01	22.408	-35.199	57.607	13.6463	-25.0462	13.6463	-25.0462	528	148	3	111.317	359	12	359	12
S_1108	121.293	51.1402	Asia	forest	soil	2017	32344	159	0.49159	12	-5.03092	15.3292	26.7936	1587.77	22.139	-35.073	57.212	13.6155	-25.3742	13.6155	-25.3742	497	139	3	111.822	341	12	341	12
S_1109	9.85733	46.7364	Europe	forest	soil	2015	25348	355	1.4005	22	-1.489	7.4315	31.4534	592.12	10.937	-12.69	23.627	5.759	-8.02783	5.78583	-8.27267	1224	136	74	18.62	392	250	375	254
S_1110	-120.35	50.88	North America	forest	soil	2010	7148	414	5.79183	19	4.46992	11.644	33.3649	841.215	23.22	-11.679	34.899	12.4785	0.234167	14.6405	-6.0045	503	64	22	26.6128	166	84	159	109
S_1111	-121.92	52.32	North America	forest	soil	2009	7472	49	0.655782	7	4.08979	11.2536	32.9563	823.1	21.955	-12.192	34.147	13.9487	-0.108	13.9487	-6.30333	509	65	22	31.3733	175	70	175	113
S_1112	148.821	-35.3965	Australia	forest	soil	2013	94199	243	0.257965	15	10.4814	11.1709	44.4437	508.958	23.95	-1.185	25.135	7.09217	16.6865	16.6865	4.16617	1029	110	62	16.5093	301	208	208	293
S_1113	-149.597	68.6228	North America	tundra	soil	2012	7024	6	0.0854214	4	-9.59829	10.4171	22.9209	1391.54	15.294	-30.154	45.448	8.789	-20.612	8.789	-24.3415	238	47	7	64.8148	120	25	120	33
S_1114	14.4083	60.7094	Europe	forest	soil	2008	9441	64	0.677894	12	3.37029	9.20892	28.8835	812.972	20.753	-11.13	31.883	13.707	-5.36083	13.707	-6.43633	687	87	29	32.16	245	105	245	114
S_1115	121.809	50.9866	Asia	forest	soil	2017	34451	62	0.179966	19	-4.59308	15.5257	26.6389	1610.71	22.827	-35.455	58.282	14.172	-25.3243	14.172	-25.3243	499	140	3	112.16	342	12	342	12
S_1116	11.9932	56.0226	Europe	grassland	soil	2014	28681	1115	3.88759	32	7.94889	5.45333	24.0164	666.267	20.5067	-2.2	22.7067	15.4667	3.05444	16.2578	-0.101111	570	65	28	23.9243	182	97	175	123
S_1117	8.67685	57.1133	Europe	shrubland	soil	2014	9825	775	7.88804	16	7.83304	6.24762	29.1507	575.488	19.7429	-1.68929	21.4321	8.74226	3.02262	15.0506	1.20298	801	96	41	28.497	280	143	182	193
S_1118	8.64247	57.0644	Europe	shrubland	soil	2014	9779	139	1.42141	15	7.85671	6.10192	28.6636	575.238	19.655	-1.633	21.288	8.8025	10.0192	15.0547	1.22433	812	98	42	28.513	283	145	184	197
S_1119	9.90382	46.8016	Europe	forest	soil	2015	28064	779	2.7758	53	1.10538	8.73808	34.212	621.387	14.457	-11.084	25.541	8.70833	-5.67117	8.70833	-6.19183	1180	140	67	24.9539	406	223	406	228
S_1120	9.84895	46.7325	Europe	forest	soil	2015	11336	243	2.14361	29	-1.489	7.4315	31.4534	592.12	10.937	-12.69	23.627	5.759	-8.02783	5.78583	-8.27267	1224	136	74	18.62	392	250	375	254
S_1121	9.84676	46.733	Europe	forest	soil	2015	29688	230	0.774724	19	-1.489	7.4315	31.4534	592.12	10.937	-12.69	23.627	5.759	-8.02783	5.78583	-8.27267	1224	136	74	18.62	392	250	375	254
S_1122	122.086	50.9448	Asia	forest	soil	2017	34285	49	0.14292	12	-4.6985	15.8582	27.3026	1592.1	22.723	-35.36	58.083	13.9405	-25.0753	13.9405	-25.0753	511	143	3	111.006	347	12	347	12
S_1123	92.1	43.4	Asia	desert	soil	2016	35504	4176	11.7621	45	6.06683	13.2642	29.3345	1190.83	27.615	-17.602	45.217	20.3537	-6.0905	20.3537	-8.93717	110	26	1	87.4584	67	4	67	4
S_1124	121.25	51.4333	Asia	forest	soil	2014	42788	679	1.58689	85	-4.62942	14.4578	25.766	1576.34	22.312	-33.8	56.112	13.9633	-24.7588	13.9633	-24.7588	491	135	3	110.35	333	11	333	11
S_1125	8.95119	57.1446	Europe	grassland	soil	2014	6337	214	3.37699	19	7.81116	6.51986	29.933	582.364	19.8852	-1.8963	21.7815	8.69794	2.97449	15.1208	1.07675	774	91	40	26.8609	265	134	187	179
S_1126	8.95119	57.1446	Europe	grassland	soil	2014	13089	269	2.05516	21	7.81116	6.51986	29.933	582.364	19.8852	-1.8963	21.7815	8.69794	2.97449	15.1208	1.07675	774	91	40	26.8609	265	134	187	179
S_1127	24.7036	68.4878	Europe	desert	rhizosphere	2011	12129	68	0.56064	13	-2.59008	9.64317	24.3699	1050.63	17.879	-21.691	39.57	10.9332	-9.3425	10.9332	-15.0705	569	108	24	57.2548	270	77	270	89
S_1128	8.37461	46.5689	Europe	woodland	soil	2017	48643	1251	2.5718	21	0.680792	6.52542	29.6327	568.834	12.888	-9.133	22.021	7.804	-5.501	7.97517	-5.501	1284	121	81	12.8057	361	263	349	263
S_1129	-105.38	39.99	North America	forest	soil	2012	30282	339	1.11948	16	5.65708	15.7643	43.9032	747.818	25.512	-10.395	35.907	12.9548	-2.7295	15.3842	-2.7295	453	57	20	36.064	161	65	157	65
S_1130	122.086	50.9451	Asia	forest	soil	2017	31264	278	0.889202	16	-4.6985	15.8582	27.3026	1592.1	22.723	-35.36	58.083	13.9405	-25.0753	13.9405	-25.0753	511	143	3	111.006	347	12	347	12
S_1131	122.433	50.9896	Asia	forest	soil	2017	36791	215	0.584382	27	-4.90942	15.6342	27.1394	1580.01	22.408	-35.199	57.607	13.6463	-25.0462	13.6463	-25.0462	528	148	3	111.317	359	12	359	12
S_1132	-121.968	44.2767	North America	grassland	soil	2003 to 2015	21680	153	0.70572	17	6.723	13.1968	43.9924	603.255	25.185	-4.813	29.998	0.448333	14.3077	14.5178	-0.0546668	1514	255	22	65.5594	722	110	114	671
S_1133	121.335	50.9257	Asia	forest	soil	2017	37746	21	0.055635	5	-4.84779	15.2788	26.7719	1578.56	22.122	-34.948	57.07	13.6558	-25.118	13.6558	-25.118	501	141	3	112.723	346	12	346	12
S_1134	3.5325	50.5083	Europe	cropland	soil	2015	87238	8817	10.1068	110	10.1538	7.76917	34.7412	545.072	23	0.637	22.363	7.12217	6.23767	16.9817	3.70633	752	75	48	13.1469	215	163	192	178
S_1135	9.84931	46.733	Europe	forest	soil	2015	45446	2224	4.89372	59	-1.489	7.4315	31.4534	592.12	10.937	-12.69	23.627	5.759	-8.02783	5.78583	-8.27267	1224	136	74	18.62	392	250	375	254
S_1136	8.37203	46.5676	Europe	woodland	soil	2017	14970	367	2.45157	17	0.680792	6.52542	29.6327	568.834	12.888	-9.133	22.021	7.804	-5.501	7.97517	-5.501	1284	121	81	12.8057	361	263	349	263
S_1137	122.434	50.9896	Asia	forest	soil	2017	34418	22	0.06392	6	-4.90942	15.6342	27.1394	1580.01	22.408	-35.199	57.607	13.6463	-25.0462	13.6463	-25.0462	528	148	3	111.317	359	12	359	12
S_1138	10.5141	56.0971	Europe	shrubland	soil	2014	25568	750	2.93335	57	8.13896	6.58333	29.0944	596.564	20.5225	-2.105	22.6275	12.7754	3.03375	15.6854	1.31792	610	64	33	20.5303	186	110	170	123
S_1139	121.293	51.1404	Asia	forest	soil	2017	39239	563	1.4348	17	-5.03092	15.3292	26.7936	1587.77	22.139	-35.073	57.212	13.6155	-25.3742	13.6155	-25.3742	497	139	3	111.822	341	12	341	12
S_1140	-155.782	20.1467	North America	grassland	soil	2015	47713	322	0.674868	30	19.0321	8.73125	68.133	132.749	25.283	12.468	12.815	17.6608	20.5672	20.58	17.393	1418	201	47	44.5465	509	174	208	487
S_1141	-156.35	20.61	North America	forest	shoot	2015	17149	84	0.489824	4	20.799	8.63775	69.5191	131.527	26.687	14.262	12.425	19.157	21.462	22.3173	19.157	1559	185	66	27.3853	498	290	330	498
S_1142	10.5925	43.3858	Europe	forest	root	2012	17601	122	0.693142	10	13.8529	8.74058	34.7635	605.388	28.072	2.929	25.143	14.89	21.5068	21.5068	6.88333	803	106	27	33.7949	293	122	122	196
S_1143	-87.9251	46.8504	North America	forest	lichen	2013	13145	316	2.40396	10	4.89192	10.4512	27.6091	1009.53	24.313	-13.541	37.854	12.634	-2.54533	17.0157	-7.75233	811	92	41	21.7823	253	144	235	163
S_1144	142.24	-38.3805	Australia	aquatic	shoot	2016	30147	1050	3.48293	8	13.9978	9.26464	52.3173	306.002	23.8257	6.11714	17.7086	10.3245	17.9126	17.9126	10.3245	750	93	25	34.6424	265	104	104	265
S_1145	3.5325	50.5083	Europe	cropland	soil	2015	82202	6927	8.4268	97	10.1538	7.76917	34.7412	545.072	23	0.637	22.363	7.12217	6.23767	16.9817	3.70633	752	75	48	13.1469	215	163	192	178
S_1146	-155.469	19.6866	North America	forest	shoot	2015	7171	352	4.90866	5	12.358	10.8586	73.6025	141.863	19.501	4.748	14.753	10.9052	13.8892	13.9897	10.6433	925	126	30	41.3024	318	135	144	304
S_1147	-155.362	19.6312	North America	forest	shoot	2015	15548	4941	31.779	11	13.1934	10.4785	72.3653	138.096	20.13	5.65	14.48	11.8035	14.6623	14.8212	11.5542	1680	246	64	42.2934	618	224	250	528
S_1148	-157.921	21.5318	North America	forest	shoot	2016	12613	311	2.46571	33	20.6942	7.00417	62.3535	129.902	26.201	14.968	11.233	19.9992	21.1705	22.2783	19.1337	2336	302	92	39.5602	845	330	417	754
S_1149	-53.0491	5.30219	South America	forest	root	2014	40059	13261	33.1037	12	25.729	7.6625	75.9415	48.0473	31.405	21.315	10.09	25.7725	26.3162	26.3162	25.0912	2820	444	61	49.7106	1137	285	285	805
S_1150	13.2339	48.3275	Europe	grassland	rhizosphere	2014	24131	759	3.14533	46	8.51875	8.65083	31.4851	715.976	23.432	-4.044	27.476	17.2615	1.1075	17.2615	-0.320833	920	115	56	28.0069	329	177	329	180
S_1151	8.6642	46.7947	Europe	forest	shoot	2013	65882	42	0.0637503	6	4.48979	7.09392	31.2728	584.326	16.931	-5.753	22.684	11.835	-2.19733	11.835	-2.19733	1625	178	98	20.6876	523	307	523	307
S_1152	2.95	45.77	Europe	grassland	air	2017	32501	12913	39.7311	215	7.58021	8.40708	36.0432	559.806	20.781	-2.544	23.325	9.38883	1.76533	14.6438	1.11017	887	99	53	18.4735	254	174	240	189
S_1153	169.261	-44.433	Australia	forest	root	2014	5243	1	0.019073	1	9.69475	8.955	44.3536	406.325	20.352	0.162	20.19	5.20583	13.0263	14.5322	4.53	1024	124	58	20.7693	332	217	218	312
S_1154	-89.39	49.07	North America	forest	soil	2011	11604	9	0.0775595	9	0.52275	12.9118	25.7979	1294.27	23.903	-26.147	50.05	15.4368	-16.5792	15.4368	-16.5792	769	95	32	32.9701	265	114	265	114
S_1155	138.831	35.9195	Asia	forest	soil	2017	17378	1908	10.9794	12	8.21696	9.59508	29.6914	827.44	24.536	-7.78	32.316	18.3643	-1.72033	18.3643	-1.72033	1547	250	27	62.0749	688	106	688	106
S_1156	147.46	-42.2423	Australia	grassland	soil	2014	135304	2216	1.63779	25	11.067	11.9388	52.8548	384.522	23.577	0.989	22.588	14.543	14.1287	15.7908	6.33717	523	53	30	15.5239	154	112	132	131
S_1157	147.113	-7.30575	Australia	forest	soil	2011	35051	1681	4.79587	35	25.49	8.49421	80.9757	71.2889	30.8729	20.3831	10.4898	24.5627	26.3051	26.3051	24.5627	3086	309	207	11.6636	873	673	673	873
S_1158	-123.054	38.32	Pacific Ocean	aquatic	sediment	2016	9043	30	0.331748	4	13.0572	12.383	64.6699	259.55	23.476	4.328	19.148	9.82267	15.6893	16.146	9.82267	1003	205	3	90.829	534	14	24	534
S_1159	-116.71	46.8	North America	wetland	root	2016	35597	621	1.74453	4	7.51342	12.9715	37.4066	753.495	28.315	-6.362	34.677	-0.993333	16.63	16.9182	-1.5535	727	89	26	35.7539	265	95	107	248
S_1160	-68.248	-71.878	Antarctica	desert	soil	2007 to 2008	10439	3406	32.6276	7	-2.48062	2.87542	34.0689	193.473	1.975	-6.465	8.44	-2.73417	-0.134167	0.17	-4.61333	213	34	0	62.3266	98	7	16	54
S_1161	-67.6642	-16.244	South America	forest	root	2012 to 2014	43881	349	0.795333	27	17.1914	12.3002	75.166	106.79	24.666	8.302	16.364	18.0268	15.7147	18.1208	15.7147	1158	203	22	64.1385	555	87	469	87
S_1162	-157.663	21.316	North America	forest	shoot	2015	21408	19042	88.9481	5	23.8823	7.13125	62.4179	143.089	29.45	18.025	11.425	22.9208	24.5417	25.5875	22.1417	801	117	21	41.108	308	102	170	269
S_1163	-157.157	21.1997	North America	forest	shoot	2016	24713	11343	45.8989	6	24.1247	8.09051	63.2208	164.285	30.4583	17.6611	12.7972	22.9736	25.7694	26.0907	22.1032	849	171	25	52.7516	347	114	118	329
S_1164	5.63	52.25	Europe	forest	deadwood	2015	16463	541	3.28616	15	9.46792	8.15467	35.9426	555.585	22.292	-0.396	22.688	6.45133	5.44933	16.3773	2.80883	825	82	49	14.8758	235	171	211	207
S_1165	-95.0747	18.5824	North America	forest	root	2014	17474	68	0.38915	3	25.4693	8.94625	57.2735	225.251	33.3348	17.7146	15.6202	26.5655	24.5772	27.7835	22.2758	2430	445	34	69.8337	1137	135	649	355
S_1166	118.73	-34.3037	Australia	woodland	soil	2013	25517	50	0.195948	15	16.0868	11.9522	57.0564	351.574	27.375	6.427	20.948	12.8117	20.2522	20.3815	11.86	441	56	17	33.643	152	64	72	145
S_1167	132.482	-12.6733	Australia	woodland	soil	2013	48978	2538	5.18192	46	27.5341	11.1241	58.1986	199.85	35.947	16.833	19.114	28.3217	24.5988	29.696	24.5988	1542	371	1	111.506	1033	5	395	5
S_1168	-106.537	52.1671	North America	grassland	rhizosphere	2014	7491	121	1.61527	9	2.27537	11.9091	25.3493	1300.11	24.831	-22.149	46.98	15.194	-12.1292	17.2162	-14.7043	364	64	11	60.8035	173	42	168	43
S_1169	26.5529	57.6764	Europe	forest	soil	2013	6316	27	0.427486	8	5.53167	7.77367	25.9702	820.66	21.69	-8.243	29.933	15.8067	-0.327833	15.8067	-4.38617	649	80	30	31.912	228	99	228	116
S_1170	8.5	47.3652	Europe	forest	shoot	2013	43642	35737	81.8867	11	9.48263	8.25042	31.6084	672.784	23.955	-2.147	26.102	17.8338	2.5865	17.8338	1.312	1107	130	66	22.3787	368	211	368	224
S_1171	-106.537	52.1671	North America	grassland	rhizosphere	2014	21527	624	2.89869	6	2.27537	11.9091	25.3493	1300.11	24.831	-22.149	46.98	15.194	-12.1292	17.2162	-14.7043	364	64	11	60.8035	173	42	168	43
S_1172	-79.1747	-2.8405	South America	forest	root	2013	44623	92	0.206172	13	6.59433	10.1712	83.3497	61.2641	12.727	0.524	12.203	7.02117	5.73183	7.067	5.69733	1190	143	63	22.4563	388	226	285	233
S_1173	5.69861	51.9353	Europe	grassland	rhizosphere	2014	16056	1083	6.74514	62	9.63192	8.05683	35.2658	556.651	22.556	-0.29	22.846	4.08317	5.53183	16.5957	3.02083	810	80	48	14.8159	230	169	205	204
S_1174	117.907	29.123	Asia	forest	soil	2011	5785	53	0.916162	11	17.2445	8.01175	25.8869	839.607	32.384	1.435	30.949	21.1997	8.58317	27.2077	6.61967	1682	298	45	58.5347	782	172	549	223
S_1175	-105.626	40.0558	North America	tundra	soil	2015	38390	61	0.158896	12	-0.568042	12.5641	39.3525	721.09	17.459	-14.468	31.927	-3.4265	0.4905	8.80633	-8.1425	706	82	44	19.4493	228	145	174	159
S_1176	-155.251	19.4116	North America	forest	shoot	2014	21531	2022	9.39111	9	18.1571	11.3048	72.8827	143.222	25.883	10.372	15.511	16.7787	19.71	19.8827	16.4403	1995	288	76	36.9843	679	284	326	640
S_1177	-95.541	25.741	Atlantic Ocean	aquatic	sediment	2015	49292	1647	3.34131	3	NA	NA	NA	NA	NA	NA	NA	NA	NA	NA	NA	NA	NA	NA	NA	NA	NA	NA	NA
S_1178	-95.08	18.58	North America	forest	root	2014	60311	20	0.0331614	11	25.4693	8.94625	57.2735	225.251	33.3348	17.7146	15.6202	26.5655	24.5772	27.7835	22.2758	2430	445	34	69.8337	1137	135	649	355
S_1179	11.22	43.07	Europe	forest	soil	2017	31772	177	0.557094	27	13.3848	8.07792	33.542	601.342	26.966	2.883	24.083	14.4587	20.941	20.941	6.36517	652	84	24	30.1062	223	97	97	172
S_1180	107.926	34.5567	Asia	forest	soil	2016	51646	2674	5.17755	69	11.1459	9.82475	28.809	895.714	27.769	-6.334	34.103	20.7185	-0.160167	22.0947	-0.160167	649	118	4	76.2499	338	18	286	18
S_1181	125.15	1.74665	Asia	aquatic	shoot	2010	11877	9	0.0757767	1	26.1682	8.03939	87.9059	38.551	30.9	21.7545	9.14545	25.6303	26.4818	26.497	25.6303	2890	338	124	28.9557	972	445	500	972
S_1182	116.48	39.88	Asia	urban	air	2014	52993	21351	40.2902	130	12.4626	11.3616	28.1227	1112.36	31.313	-9.087	40.4	25.458	-1.893	25.458	-1.893	576	211	3	138.519	443	12	443	12
S_1183	92.3667	34.1167	Asia	grassland	soil	2011	94878	5964	6.28597	100	-4.88754	14.6742	39.4395	855.548	12.265	-24.942	37.207	5.34083	-14.499	5.34083	-15.5068	308	88	1	118.298	216	5	216	6
S_1184	11.2356	47.2784	Europe	forest	shoot	2011	11409	914	8.01122	6	6.73517	8.88567	34.2653	647.303	20.636	-5.296	25.932	14.6717	-1.10533	14.6717	-1.10533	1118	156	54	38.2832	444	176	444	176
S_1185	110.525	-66.2819	Antarctica	desert	soil	2006	58285	833	1.42918	3	-9.02977	6.17645	29.9849	574.442	2.59565	-18.0029	20.5986	-14.0659	-6.80797	-0.925845	-14.3831	314	35	21	17.0379	98	68	72	79
S_1186	12.6584	50.2383	Europe	grassland	soil	2015	13012	1693	13.0111	56	7.56492	8.624	32.1276	700.983	22.639	-4.204	26.843	16.233	3.01817	16.233	-0.989667	641	86	36	30.3326	235	115	235	123
S_1187	13.4222	48.4958	Europe	grassland	soil	2014	5237	396	7.56158	45	8.33862	8.65808	31.3676	722.825	23.262	-4.34	27.602	17.1217	4.001	17.1217	-0.644833	903	106	57	21.9461	302	180	302	197
S_1188	147.376	-9.43501	Australia	forest	soil	2011	11814	13	0.110039	9	24.1512	8.85242	81.1553	77.5013	29.817	18.909	10.908	24.9092	23.0615	24.9645	23.0615	2180	300	68	41.757	847	275	773	275
S_1189	148.93	-35.6073	Australia	woodland	soil	2013	63104	475	0.752726	23	9.92942	12.2827	46.8911	507.836	23.767	-2.427	26.194	9.32467	4.65517	16.123	3.60517	834	85	59	12.6508	240	185	200	199
S_1190	149.598	-30.2007	Australia	cropland	soil	2014	241414	24952	10.3358	53	19.0433	14.917	50.3817	567.61	33.31	3.702	29.608	25.7603	11.7227	25.7603	11.7227	626	102	34	36.1423	230	115	230	115
S_1191	118.5	32.05	Asia	forest	rhizosphere	2017	45305	749	1.65324	40	15.2309	8.31967	25.5173	916.342	30.919	-1.685	32.604	26.2163	3.63617	26.2163	3.63617	1029	198	25	59.0861	470	101	470	101
S_1192	110.543	-66.4714	Antarctica	desert	soil	2005	23369	10	0.0427917	2	0	1	100	0	0.5	-0.5	1	0	0	0	0	430	71	14	41.1061	164	67	143	143
S_1193	-83.96	35.84	North America	forest	root	2014	6460	56	0.866873	14	14.3034	13.3081	38.9137	811.157	31.389	-2.81	34.199	22.1855	20.1168	24.1087	4.087	1210	126	72	14.815	334	248	318	312
S_1194	135.156	-32.8346	Australia	cropland	soil	2012	25310	2800	11.0628	34	17.2661	13.1671	52.1324	449.006	31.564	6.307	25.257	11.67	22.4943	22.7527	11.67	320	45	12	45.5983	129	37	42	129
S_1195	-95.15	31.11	North America	forest	soil	2012	8642	408	4.72113	30	18.9993	13.089	41.1759	709.357	34.525	2.737	31.788	22.6523	27.045	27.4712	10.0155	1124	120	72	14.5769	317	256	259	275
S_1196	-76.5528	38.868	North America	forest	shoot	2016	43887	14011	31.9252	55	13.1833	11.0629	32.3439	862.373	30.5156	-3.68831	34.2039	21.4974	2.41602	23.6952	2.41602	1100	108	72	12.5201	309	243	305	243
S_1197	-159.618	22.1541	North America	forest	shoot	2015	16178	1588	9.8158	13	16.4732	7.08708	56.372	182.881	22.546	9.974	12.572	15.0227	18.3463	18.6477	14.2495	1351	244	30	53.7299	554	151	168	503
S_1198	-112.523	36.625	North America	shrubland	rhizosphere	2013	25765	602	2.3365	18	11.231	16.3097	42.4446	815.111	32.515	-5.911	38.426	3.14917	14.2523	21.519	1.59783	339	43	11	31.4058	105	48	88	93
S_1199	-79.1436	-2.8433	South America	forest	root	2013	15328	35	0.22834	9	8.5665	10.5237	82.4545	68.2027	14.989	2.226	12.763	9.0705	7.61	9.0705	7.563	1162	136	67	19.9578	368	229	368	242
S_1200	57.2782	-32.7057	Indian Ocean	aquatic	sediment	2015	83912	75120	89.5224	9	NA	NA	NA	NA	NA	NA	NA	NA	NA	NA	NA	NA	NA	NA	NA	NA	NA	NA	NA
S_1201	-3.34738	36.9333	Europe	shrubland	rhizosphere	2014	152752	2505	1.63991	55	10.717	12.7354	39.933	675.321	29.592	-2.3	31.892	4.29433	19.5562	19.6082	3.26667	644	84	7	51.9	244	43	44	238
S_1202	-95.0767	18.5864	North America	forest	root	2014	16997	46	0.270636	14	25.4573	8.83333	56.9893	224.821	33.2188	17.7188	15.5	26.5854	24.5417	27.7427	22.2521	2459	462	36	70.737	1165	138	652	359
S_1203	122.094	50.9421	Asia	forest	soil	2017	32319	1700	5.26006	55	-4.6985	15.8582	27.3026	1592.1	22.723	-35.36	58.083	13.9405	-25.0753	13.9405	-25.0753	511	143	3	111.006	347	12	347	12
S_1204	107.55	35.68	Asia	woodland	soil	2017	33613	63	0.187427	9	9.23483	10.3733	28.3432	953.987	26.868	-9.731	36.599	19.2367	-2.98433	20.6548	-2.98433	549	106	4	82.5938	307	15	266	15
S_1205	-155.932	19.6152	North America	forest	shoot	2015	20046	2258	11.2641	31	21.7198	8.41323	70.5182	116.226	27.3435	15.4129	11.9306	21.11	20.348	23.0955	20.2888	1908	203	120	17.4594	577	407	454	459
S_1206	-3.24979	52.3664	Europe	grassland	soil	2013 to 2014	81973	411	0.501385	13	7.92063	7.11058	37.4813	432.211	18.79	-0.181	18.971	3.98367	12.0408	13.505	3.0475	1358	160	74	26.6695	465	238	257	430
S_1207	-155.931	19.6152	North America	forest	shoot	2015	23692	1062	4.48253	23	21.7198	8.41323	70.5182	116.226	27.3435	15.4129	11.9306	21.11	20.348	23.0955	20.2888	1908	203	120	17.4594	577	407	454	459
S_1208	-155.282	19.6818	North America	forest	shoot	2015	9169	202	2.20308	5	15.102	8.32292	69.4039	115.799	20.751	8.759	11.992	14.511	16.0285	16.5693	13.8028	2263	287	110	27.4308	711	429	456	604
S_1209	-157.742	21.3245	North America	forest	shoot	2016	6505	11	0.169101	5	23.3315	7.06853	62.1185	141.492	28.8388	17.4597	11.3791	22.4241	24.6313	25.0184	21.606	1746	247	61	42.2512	683	249	312	585
S_1210	-157.742	21.3245	North America	forest	shoot	2016	8900	175	1.96629	16	23.3315	7.06853	62.1185	141.492	28.8388	17.4597	11.3791	22.4241	24.6313	25.0184	21.606	1746	247	61	42.2512	683	249	312	585
S_1211	-155.282	19.6817	North America	forest	shoot	2015	5450	2826	51.8532	7	15.102	8.32292	69.4039	115.799	20.751	8.759	11.992	14.511	16.0285	16.5693	13.8028	2263	287	110	27.4308	711	429	456	604
S_1212	148.797	-35.4239	Australia	forest	soil	2013	77392	441	0.569826	13	9.50775	10.8453	43.8337	504.146	22.801	-1.941	24.742	6.11233	13.55	15.6425	3.246	1009	106	63	15.3444	296	210	212	280
S_1213	-155.251	19.6958	North America	forest	shoot	2015	24831	205	0.825581	11	15.102	8.32292	69.4039	115.799	20.751	8.759	11.992	14.511	16.0285	16.5693	13.8028	2263	287	110	27.4308	711	429	456	604
S_1214	-155.931	19.6152	North America	forest	shoot	2015	18948	1911	10.0855	25	21.7198	8.41323	70.5182	116.226	27.3435	15.4129	11.9306	21.11	20.348	23.0955	20.2888	1908	203	120	17.4594	577	407	454	459
S_1215	-155.364	19.6402	North America	forest	shoot	2015	10001	7778	77.7722	16	13.1934	10.4785	72.3653	138.096	20.13	5.65	14.48	11.8035	14.6623	14.8212	11.5542	1680	246	64	42.2934	618	224	250	528
S_1216	-155.929	19.6169	North America	forest	shoot	2015	18779	92	0.489909	15	21.7198	8.41323	70.5182	116.226	27.3435	15.4129	11.9306	21.11	20.348	23.0955	20.2888	1908	203	120	17.4594	577	407	454	459
S_1217	-155.931	19.6158	North America	forest	shoot	2015	10534	976	9.26524	30	21.7198	8.41323	70.5182	116.226	27.3435	15.4129	11.9306	21.11	20.348	23.0955	20.2888	1908	203	120	17.4594	577	407	454	459
S_1218	-155.928	19.6155	North America	forest	shoot	2015	20530	15917	77.5304	14	21.7198	8.41323	70.5182	116.226	27.3435	15.4129	11.9306	21.11	20.348	23.0955	20.2888	1908	203	120	17.4594	577	407	454	459
S_1219	-158.144	21.507	North America	forest	shoot	2015	24068	8374	34.7931	10	22.1891	7.60992	62.3917	151.307	28.227	16.03	12.197	21.1717	23.6688	23.9972	20.3412	1564	214	60	41.6141	589	209	213	540
S_1220	7.653	46.6859	Europe	forest	shoot	2013	32507	7989	24.5762	11	8.60642	8.97433	34.3818	646.254	22.902	-3.2	26.102	16.5948	2.03433	16.5948	0.7915	1070	121	69	18.856	339	214	339	225
S_1221	23.58	52.72	Europe	forest	soil	2017	42340	3932	9.28673	76	6.78492	8.32683	28.8355	785.605	22.335	-6.542	28.877	16.3138	-2.01133	16.3138	-2.944	589	81	29	32.1329	215	93	215	104
S_1222	107.931	34.555	Asia	cropland	soil	2016	89216	1836	2.05793	36	11.1459	9.82475	28.809	895.714	27.769	-6.334	34.103	20.7185	-0.160167	22.0947	-0.160167	649	118	4	76.2499	338	18	286	18
S_1223	132.218	-30.8986	Australia	shrubland	soil	2016	19733	8	0.0405412	5	18.4441	13.8601	53.7504	444.974	31.701	5.915	25.786	13.7345	23.617	23.617	12.6972	238	25	13	21.3521	73	44	44	70
S_1224	108.383	3.92645	Asia	aquatic	shoot	2011	42395	94	0.221724	5	26.5495	6.51151	79.8414	65.4871	31.1794	23.0238	8.15556	26.1495	26.4198	27.2897	25.6466	2371	297	135	28.2679	836	468	483	652
S_1225	-155.76	20.1136	North America	forest	shoot	2014	21704	12298	56.6624	14	19.0321	8.73125	68.133	132.749	25.283	12.468	12.815	17.6608	20.5672	20.58	17.393	1418	201	47	44.5465	509	174	208	487
S_1226	128.08	42.38	Asia	forest	soil	2014	10463	288	2.75256	17	2.61787	12.4506	26.4276	1268.68	23.895	-23.217	47.112	17.4498	-13.9738	17.4498	-13.9738	688	165	5	98.5388	431	20	431	20
S_1227	101.216	21.9777	Asia	forest	soil	2013	33919	1828	5.38931	61	21.5682	10.8317	52.2289	340.763	30.435	9.696	20.739	24.3823	18.3082	24.7938	16.768	1618	295	18	76.7096	836	72	649	81
S_1228	8.8075	46.4719	Europe	forest	shoot	2013	101929	84647	83.0451	21	4.60992	7.81583	33.4553	583.091	17.453	-5.909	23.362	12.0465	-1.971	12.0465	-1.971	1500	160	75	25.234	474	248	474	248
S_1229	-117.25	46.79	North America	wetland	root	2016	38636	297	0.768713	12	8.50246	12.0941	36.6932	732.648	28.5	-4.46	32.96	0.1485	17.371	17.58	-0.294667	537	71	21	38.8345	206	68	78	187
S_1230	113.345	34.8898	Asia	cropland	rhizosphere	2015	43856	2469	5.62979	116	14.2261	10.7029	29.1371	978.317	31.578	-5.155	36.733	24.3332	1.674	25.9193	1.674	583	146	4	88.7414	331	19	320	19
S_1231	-155.469	19.6865	North America	forest	shoot	2015	11650	397	3.40773	6	12.358	10.8586	73.6025	141.863	19.501	4.748	14.753	10.9052	13.8892	13.9897	10.6433	925	126	30	41.3024	318	135	144	304
S_1232	116.119	-32.5659	Australia	forest	soil	2016	9593	54	0.56291	13	16.0285	11.7882	50.274	434.792	29.403	5.955	23.448	11.089	21.3715	21.6112	11.089	1133	219	17	79.0106	600	63	70	600
S_1233	114.172	33.4234	Asia	cropland	rhizosphere	2015	52409	14802	28.2432	120	14.9398	10.3853	29.279	957.269	31.685	-3.785	35.47	26.5075	2.75333	26.5075	2.75333	804	182	12	74.4646	403	47	403	47
S_1234	107.926	34.5617	Asia	forest	soil	2016	40767	1843	4.52081	66	11.1459	9.82475	28.809	895.714	27.769	-6.334	34.103	20.7185	-0.160167	22.0947	-0.160167	649	118	4	76.2499	338	18	286	18
S_1235	8.3503	46.2766	Europe	forest	shoot	2013	9578	25	0.261015	3	3.96362	7.78192	33.5038	581.092	16.858	-6.369	23.227	9.2905	-2.474	11.3768	-2.474	1160	118	66	20.0514	344	208	343	208
S_1236	25.2233	60.7531	Europe	forest	shoot	2016	121124	4527	3.73749	32	3.95563	8.50058	25.7718	860.072	21.668	-11.316	32.984	13.1567	-2.71233	14.9525	-6.26533	630	81	33	31.5349	223	103	212	129
S_1237	25.2233	60.7531	Europe	forest	shoot	2016	121124	4527	3.73749	32	3.95563	8.50058	25.7718	860.072	21.668	-11.316	32.984	13.1567	-2.71233	14.9525	-6.26533	630	81	33	31.5349	223	103	212	129
S_1238	5.79	51.99	Europe	forest	deadwood	2013	27177	7	0.0257571	3	9.62917	8.03967	35.2231	557.414	22.527	-0.298	22.825	4.07133	5.5265	16.5977	3.0065	827	83	50	14.5408	237	173	208	211
S_1239	56.5609	37.3711	Asia	desert	soil	2010	84662	3898	4.60419	34	12.0715	12.6269	35.2422	883.639	30.776	-5.053	35.829	6.291	22.1732	22.8242	0.964167	298	52	6	62.3702	134	21	24	106
S_1240	107.921	34.5614	Asia	forest	soil	2016	45938	462	1.0057	36	11.1459	9.82475	28.809	895.714	27.769	-6.334	34.103	20.7185	-0.160167	22.0947	-0.160167	649	118	4	76.2499	338	18	286	18
S_1241	-73.0732	52.4132	North America	forest	lichen	2011	8358	11	0.13161	4	-2.37454	10.5982	21.9867	1331.73	20.42	-27.783	48.203	11.8937	-12.4803	13.2797	-19.5818	868	114	40	35.6416	324	126	312	163
S_1242	11.9447	49.1276	Europe	forest	shoot	2011	6014	3	0.0498836	1	8.19404	8.25392	30.6541	714.832	22.988	-3.938	26.926	16.9695	3.78467	16.9695	-0.592	695	84	42	23.657	234	131	234	150
S_1243	-155.576	19.5367	North America	tundra	air	2007	46811	31596	67.497	15	7.84137	11.2494	75.1263	137.988	15.396	0.422	14.974	6.16533	9.01367	9.4735	6.16533	765	102	16	39.6607	268	119	129	268
S_1244	-52.6726	4.08778	South America	forest	deadwood	2014	5353	4	0.0747245	4	25.2818	8.553	76.5095	46.3591	31.546	20.367	11.179	25.2345	25.868	25.868	24.7283	3131	479	81	48.8937	1242	315	315	961
S_1245	-123.267	54.3333	North America	forest	soil	2015	338750	13980	4.12694	72	2.72242	11.3492	31.0587	921.568	21.399	-15.142	36.541	13.6822	-2.02233	13.6822	-9.012	593	67	28	24.2107	181	96	181	147
S_1246	108.45	33.4333	Asia	forest	soil	2014	30053	542	1.80348	82	6.87692	7.7755	26.6704	790.951	21.135	-8.019	29.154	15.5762	-3.07117	16.5168	-3.07117	861	152	8	70.9037	413	30	376	30
S_1247	138.818	35.9174	Asia	forest	soil	2016	35978	2784	7.73806	9	8.21696	9.59508	29.6914	827.44	24.536	-7.78	32.316	18.3643	-1.72033	18.3643	-1.72033	1547	250	27	62.0749	688	106	688	106
S_1248	122.432	50.9892	Asia	forest	soil	2017	30708	1024	3.33464	23	-4.90942	15.6342	27.1394	1580.01	22.408	-35.199	57.607	13.6463	-25.0462	13.6463	-25.0462	528	148	3	111.317	359	12	359	12
S_1249	17.6296	53.0242	Europe	forest	root	2015	30138	835	2.77059	23	8.23058	8.07433	28.7588	757.89	23.644	-4.432	28.076	17.5315	-0.0915	17.5315	-1.16017	526	75	23	34.8131	197	83	197	93
S_1250	-117.25	32.92	North America	woodland	shoot	2015	10699	21	0.19628	3	16.9627	10.0221	52.7561	321.141	26.107	7.11	18.997	13.6565	20.4467	21.2305	13.3217	307	62	1	89.6596	175	6	11	160
S_1251	8.6642	46.7947	Europe	forest	shoot	2013	104206	62160	59.6511	13	4.48979	7.09392	31.2728	584.326	16.931	-5.753	22.684	11.835	-2.19733	11.835	-2.19733	1625	178	98	20.6876	523	307	523	307
S_1252	8.3503	46.2766	Europe	forest	shoot	2013	113087	76798	67.9105	10	3.96362	7.78192	33.5038	581.092	16.858	-6.369	23.227	9.2905	-2.474	11.3768	-2.474	1160	118	66	20.0514	344	208	343	208
S_1253	128.12	42.14	Asia	forest	soil	2014	10324	14	0.135606	4	0.149708	12.2422	26.5945	1231.01	21.386	-24.647	46.033	14.7872	-15.695	14.7872	-15.695	753	183	4	101.293	482	18	482	18
S_1254	-95.08	18.58	North America	forest	root	2014	10078	6	0.0595356	5	25.4693	8.94625	57.2735	225.251	33.3348	17.7146	15.6202	26.5655	24.5772	27.7835	22.2758	2430	445	34	69.8337	1137	135	649	355
S_1255	8.5511	47.3962	Europe	urban	air	2018	13398	3779	28.2057	64	9.48263	8.25042	31.6084	672.784	23.955	-2.147	26.102	17.8338	2.5865	17.8338	1.312	1107	130	66	22.3787	368	211	368	224
S_1256	-5.0191	36.6923	Europe	forest	root	2016	14613	509	3.4832	25	12.2999	11.2119	38.7272	614.345	29.43	0.479	28.951	6.51783	20.2848	20.3903	5.43817	845	124	3	67.5088	369	28	33	364
S_1257	-4.11335	51.9945	Europe	grassland	soil	2013 to 2014	189087	530	0.280294	17	9.34196	5.82392	34.9533	410.909	18.524	1.862	16.662	5.7575	10.3607	14.5093	4.73517	1376	157	78	24.8128	456	249	309	403
S_1258	101.931	14.5103	Asia	forest	shoot	2012	12531	210	1.67584	14	26.28	10.2603	57.4905	207.559	34.504	16.657	17.847	26.5803	23.7995	28.307	23.2178	1147	230	3	77.4432	559	28	278	43
S_1259	-155.576	19.5367	North America	tundra	air	2010	47452	32380	68.2374	12	7.84137	11.2494	75.1263	137.988	15.396	0.422	14.974	6.16533	9.01367	9.4735	6.16533	765	102	16	39.6607	268	119	129	268
S_1260	114.03	22.49	Asia	aquatic	sediment	2015	54465	3944	7.24135	21	22.7824	6.29194	31.3546	516.565	31.7297	11.6626	20.067	28.4068	17.5659	28.4068	15.9538	1979	351	25	78.211	1009	89	1009	98
S_1261	-106.531	52.1681	North America	grassland	rhizosphere	2014	19025	16685	87.7004	18	2.27537	11.9091	25.3493	1300.11	24.831	-22.149	46.98	15.194	-12.1292	17.2162	-14.7043	364	64	11	60.8035	173	42	168	43
S_1262	-121.04	39.55	North America	forest	soil	2011	14105	33	0.23396	19	11.5288	14.7584	48.1656	605.52	29.833	-0.808	30.641	5.45533	18.9892	19.2722	4.747	1379	275	2	86.3414	730	29	30	720
S_1263	-61.7595	47.437	North America	wetland	soil	2011	7847	286	3.6447	17	4.73067	6.47267	19.7844	903.607	20.512	-12.204	32.716	-2.16667	12.014	15.8367	-6.35067	989	107	67	16.9494	308	208	227	247
S_1264	-61.7595	47.437	North America	grassland	soil	2011	7846	286	3.64517	17	4.73067	6.47267	19.7844	903.607	20.512	-12.204	32.716	-2.16667	12.014	15.8367	-6.35067	989	107	67	16.9494	308	208	227	247
S_1265	7.3076	47.18	Europe	forest	shoot	2013	61006	44045	72.1978	7	7.04037	7.94675	32.9058	614.209	20.436	-3.714	24.15	12.882	0.6165	14.6985	-0.258667	1247	128	84	11.8383	358	269	351	293
S_1266	81.2313	44.5109	Asia	grassland	soil	2015	24353	2363	9.70312	48	0.733792	10.8398	27.5912	985.134	19.465	-19.822	39.287	10.1522	-11.2875	12.3087	-11.798	361	56	12	48.0612	153	42	143	43
S_1267	-123.054	38.32	Pacific Ocean	aquatic	root	2016	28612	25	0.0873759	5	13.0572	12.383	64.6699	259.55	23.476	4.328	19.148	9.82267	15.6893	16.146	9.82267	1003	205	3	90.829	534	14	24	534
S_1268	-53.0491	5.30219	South America	forest	root	2014	36244	9	0.0248317	4	25.729	7.6625	75.9415	48.0473	31.405	21.315	10.09	25.7725	26.3162	26.3162	25.0912	2820	444	61	49.7106	1137	285	285	805
S_1269	145.766	-33.9901	Australia	forest	soil	2003 to 2015	37657	4546	12.0721	43	17.6012	14.1103	46.5731	607.242	33.587	3.29	30.297	13.7278	22.212	25.0537	10.0802	413	41	30	10.3889	112	96	104	99
S_1270	113.07	28.21	Asia	cropland	soil	2016	17310	1	0.00577701	1	17.8805	7.56525	24.0472	871.541	33.681	2.221	31.46	22.2187	8.92533	28.344	6.90483	1406	205	47	47.5468	602	188	429	205
S_1271	-2.811	52.9147	Europe	grassland	soil	2013 to 2014	208551	10213	4.89712	43	9.18871	8.06875	40.4347	441.359	20.549	0.594	19.955	6.94817	5.727	14.891	4.16217	701	70	47	13.7567	205	150	168	178
S_1272	11.2	43.07	Europe	forest	soil	2017	35286	736	2.08581	37	13.3848	8.07792	33.542	601.342	26.966	2.883	24.083	14.4587	20.941	20.941	6.36517	652	84	24	30.1062	223	97	97	172
S_1273	137.574	36.579	Asia	tundra	root	2013	11981	381	3.18004	10	4.25738	9.32675	25.9372	975.264	22.443	-13.516	35.959	16.0952	-7.70483	16.0952	-7.70483	1852	252	78	43.8588	732	239	732	239
S_1274	-123	43.95	North America	wetland	rhizosphere	2016	22842	1274	5.57745	24	11.6676	12.4024	44.7224	541.966	28.64	0.908	27.732	5.75367	18.3975	18.6773	5.42917	1234	199	16	63.3652	574	87	90	514
S_1275	-123	43.95	North America	wetland	rhizosphere	2016	10039	106	1.05588	4	11.6676	12.4024	44.7224	541.966	28.64	0.908	27.732	5.75367	18.3975	18.6773	5.42917	1234	199	16	63.3652	574	87	90	514
S_1276	-123	43.95	North America	wetland	soil	2016	23042	143	0.620606	7	11.6676	12.4024	44.7224	541.966	28.64	0.908	27.732	5.75367	18.3975	18.6773	5.42917	1234	199	16	63.3652	574	87	90	514
S_1277	-123	43.95	North America	wetland	soil	2016	25249	85	0.336647	10	11.6676	12.4024	44.7224	541.966	28.64	0.908	27.732	5.75367	18.3975	18.6773	5.42917	1234	199	16	63.3652	574	87	90	514
S_1278	149.01	-35.8767	Australia	grassland	soil	2014	119041	1628	1.3676	31	9.23404	11.9684	46.7115	497.991	22.849	-2.773	25.622	8.64733	4.10317	15.2922	3.0135	765	79	50	13.3526	214	161	197	167
S_1279	-123	43.95	North America	wetland	root	2016	38109	1402	3.67892	11	11.6676	12.4024	44.7224	541.966	28.64	0.908	27.732	5.75367	18.3975	18.6773	5.42917	1234	199	16	63.3652	574	87	90	514
S_1280	-123	43.95	North America	wetland	root	2016	19930	236	1.18414	6	11.6676	12.4024	44.7224	541.966	28.64	0.908	27.732	5.75367	18.3975	18.6773	5.42917	1234	199	16	63.3652	574	87	90	514
S_1281	-70.4894	42.5702	Atlantic Ocean	aquatic	sediment	2016	76108	8915	11.7136	20	NA	NA	NA	NA	NA	NA	NA	NA	NA	NA	NA	NA	NA	NA	NA	NA	NA	NA	NA
S_1282	109.251	36.7536	Asia	grassland	rhizosphere	2014	15524	429	2.76346	14	9.45133	12.702	31.0981	1035.54	28.378	-12.467	40.845	20.0402	-4.04	21.6222	-4.04	490	112	2	94.7653	299	8	271	8
S_1283	-2.86956	42.5867	Europe	cropland	root	2017	68005	378	0.555841	9	11.8743	10.4273	41.2719	548.632	26.42	1.155	25.265	6.246	18.884	18.884	5.58033	627	69	33	24.1706	189	104	104	172
S_1284	-72.19	42.53	North America	forest	soil	2012	23883	126	0.527572	19	7.2725	12.5137	31.8463	971.583	26.968	-12.326	39.294	18.911	-4.267	18.911	-4.976	1098	101	77	8.01751	292	248	292	253
S_1285	138.831	35.9195	Asia	forest	soil	2017	16774	1765	10.5222	10	8.21696	9.59508	29.6914	827.44	24.536	-7.78	32.316	18.3643	-1.72033	18.3643	-1.72033	1547	250	27	62.0749	688	106	688	106
S_1286	-61.7327	47.4739	North America	shrubland	soil	2011	23752	1243	5.23324	19	4.7775	6.25333	19.2885	901.526	20.4	-12.02	32.42	-2.09333	11.9233	15.905	-6.235	995	107	67	16.7793	308	210	229	247
S_1287	-61.7327	47.4739	North America	wetland	soil	2011	23763	1243	5.23082	19	4.7775	6.25333	19.2885	901.526	20.4	-12.02	32.42	-2.09333	11.9233	15.905	-6.235	995	107	67	16.7793	308	210	229	247
S_1288	106.611	-5.86356	Asia	aquatic	shoot	2010	32944	1	0.00303545	1	26.7021	6.09583	78.1517	43.8548	30.8	23	7.8	26.1167	26.7583	27.175	26.1167	1586	329	38	71.5253	806	148	266	806
S_1289	-2.98623	37.0064	Europe	shrubland	soil	2013	103201	4754	4.60654	14	10.8772	12.6538	39.3734	686.786	29.943	-2.195	32.138	4.319	19.835	19.9797	3.34533	591	75	8	48.7618	217	43	46	211
S_1290	-2.77837	42.506	Europe	cropland	soil	2017	83881	2635	3.14136	22	12.3372	10.8443	41.5142	566.345	27.33	1.208	26.122	13.9247	19.5322	19.5322	5.8115	557	61	30	23.058	166	95	95	148
S_1291	19.5494	43.3958	Europe	grassland	rhizosphere	2014	5816	202	3.47318	19	7.29442	9.62933	33.8204	702.294	22.32	-6.152	28.472	7.987	-0.370833	15.8493	-1.449	1001	103	67	13.9841	286	204	253	223
S_1292	13.1769	48.2878	Europe	grassland	rhizosphere	2014	6390	160	2.50391	31	8.51875	8.65083	31.4851	715.976	23.432	-4.044	27.476	17.2615	1.1075	17.2615	-0.320833	920	115	56	28.0069	329	177	329	180
S_1293	12.5097	54.9646	Europe	shrubland	soil	2014	13447	1095	8.14308	62	8.258	4.60724	22.1502	607.253	19.7974	-1.00263	20.8	15.6658	2.83026	15.861	1.32018	596	60	32	18.5594	178	111	173	120
S_1294	12.5097	54.9646	Europe	shrubland	soil	2014	9960	691	6.93775	56	8.258	4.60724	22.1502	607.253	19.7974	-1.00263	20.8	15.6658	2.83026	15.861	1.32018	596	60	32	18.5594	178	111	173	120
S_1295	-3.34748	36.9334	Europe	shrubland	rhizosphere	2014	78405	1929	2.4603	39	10.717	12.7354	39.933	675.321	29.592	-2.3	31.892	4.29433	19.5562	19.6082	3.26667	644	84	7	51.9	244	43	44	238
S_1296	21.2981	40.0072	Europe	grassland	rhizosphere	2013	25382	2371	9.34127	53	11.4013	10.4633	35.8171	697.327	27.687	-1.526	29.213	7.8955	20.107	20.107	3.1485	778	99	36	33.0316	278	110	110	233
S_1297	1.08094	42.5911	Europe	shrubland	soil	2013	12948	179	1.38245	13	4.04833	9.39233	34.6708	637.143	19.999	-7.091	27.09	1.19083	12.4155	12.4155	-2.934	1320	140	72	18.2135	391	256	256	343
S_1298	13.2339	48.3275	Europe	grassland	rhizosphere	2014	5250	139	2.64762	28	8.51875	8.65083	31.4851	715.976	23.432	-4.044	27.476	17.2615	1.1075	17.2615	-0.320833	920	115	56	28.0069	329	177	329	180
S_1299	-3.35483	36.9241	Europe	shrubland	rhizosphere	2014	59853	3382	5.65051	31	10.717	12.7354	39.933	675.321	29.592	-2.3	31.892	4.29433	19.5562	19.6082	3.26667	644	84	7	51.9	244	43	44	238
S_1300	8.17434	55.8201	Europe	grassland	soil	2014	25268	494	1.95504	9	8.98801	4.71343	23.6196	590.132	19.8378	-0.117778	19.9556	10.1237	4.13815	16.26	2.09426	800	100	37	33.1134	292	133	184	191
S_1301	117.155	-34.6192	Australia	forest	soil	2016	108126	2475	2.289	26	14.6565	10.5949	55.3433	326.933	25.566	6.422	19.144	10.8482	18.5403	18.7633	10.8482	760	120	22	55.7514	320	68	73	320
S_1302	4.95	50.88	Europe	forest	root	2015	96243	1394	1.44842	33	10.4541	7.221	31.6142	580.863	23.288	0.447	22.841	17.699	6.31883	17.699	3.51017	764	72	49	12.2534	212	162	212	185
S_1303	-121.629	39.5153	North America	aquatic	shoot	2015	7333	384	5.2366	13	16.9504	14.8073	44.5709	693.215	36.098	2.876	33.222	10.3018	25.4433	25.4433	8.75	695	138	1	86.1777	363	14	14	352
S_1304	114.65	22.57	Asia	shrubland	root	2017	81098	9955	12.2753	93	21.4466	5.50152	28.7149	509.432	30.0136	10.8545	19.1591	26.9735	16.4962	26.9735	14.7568	1922	324	28	74.3375	936	93	936	112
S_1305	-121.629	39.5153	North America	aquatic	root	2015	24771	745	3.00755	7	16.9504	14.8073	44.5709	693.215	36.098	2.876	33.222	10.3018	25.4433	25.4433	8.75	695	138	1	86.1777	363	14	14	352
S_1306	142.087	-37.8392	Australia	grassland	soil	2012	41677	730	1.75157	20	12.9999	11.0733	50.947	358.385	26.005	4.27	21.735	9.23333	17.6552	17.6552	8.7455	723	88	25	32.1228	253	105	105	244
S_1307	5.63	52.25	Europe	forest	deadwood	2013	13752	1149	8.35515	12	9.46792	8.15467	35.9426	555.585	22.292	-0.396	22.688	6.45133	5.44933	16.3773	2.80883	825	82	49	14.8758	235	171	211	207
S_1308	5.63	52.25	Europe	forest	deadwood	2013	9232	203	2.19887	7	9.46792	8.15467	35.9426	555.585	22.292	-0.396	22.688	6.45133	5.44933	16.3773	2.80883	825	82	49	14.8758	235	171	211	207
S_1309	9.33441	48.4781	Europe	forest	deadwood	2012	9353	454	4.85406	7	7.04483	7.893	31.3712	656.754	20.747	-4.413	25.16	13.5042	0.0896667	15.1517	-0.900333	937	113	60	21.2307	306	187	301	194
S_1310	5.63	52.25	Europe	forest	deadwood	2013	9838	327	3.32385	6	9.46792	8.15467	35.9426	555.585	22.292	-0.396	22.688	6.45133	5.44933	16.3773	2.80883	825	82	49	14.8758	235	171	211	207
S_1311	-79.2785	36.2008	North America	woodland	shoot	2013	75601	6886	9.10835	19	14.3407	12.9372	38.0751	800.956	31.298	-2.68	33.978	22.188	9.69117	24.102	4.26517	1141	114	80	11.1075	320	255	319	271
S_1312	110.586	-66.3696	Antarctica	desert	soil	2005	145172	68	0.046841	9	-9.47664	6.16934	29.6858	576.107	2.30714	-18.475	20.7821	-14.5429	-7.29077	-1.3378	-14.8292	311	35	21	15.6389	96	69	70	79
S_1313	77.9545	-68.5997	Antarctica	desert	soil	2012	24619	81	0.329014	4	NA	NA	NA	NA	NA	NA	NA	NA	NA	NA	NA	NA	NA	NA	NA	NA	NA	NA	NA
S_1314	-76.5517	38.868	North America	forest	shoot	2016	39918	16023	40.1398	29	13.1833	11.0629	32.3439	862.373	30.5156	-3.68831	34.2039	21.4974	2.41602	23.6952	2.41602	1100	108	72	12.5201	309	243	305	243
S_1315	26.5866	58.418	Europe	forest	topsoil	2013	25988	441	1.69694	50	5.35342	8.08217	25.6609	846.233	22.576	-8.92	31.496	14.5638	-0.780667	15.9578	-4.85517	619	80	28	34.6273	224	91	221	107
S_1316	26.5866	58.418	Europe	forest	topsoil	2015	30770	443	1.43971	33	5.35342	8.08217	25.6609	846.233	22.576	-8.92	31.496	14.5638	-0.780667	15.9578	-4.85517	619	80	28	34.6273	224	91	221	107
S_1317	0.864747	51.7867	Europe	aquatic	root	2013	101978	32	0.0313793	9	10.0203	7.86094	37.358	488.298	22.2398	1.19759	21.0422	7.61365	6.1747	16.209	4.49297	533	55	31	16.4357	158	108	133	127
S_1318	0.945915	51.687	Europe	aquatic	root	2013	171471	3656	2.13214	20	10.0682	7.52374	36.2881	484.122	22.1	1.36667	20.7333	7.73131	6.21263	16.2268	4.60101	521	55	30	17.6875	157	103	130	123
S_1319	14.5653	48.4372	Europe	grassland	soil	2014	10997	305	2.77348	22	7.17562	9.74292	33.9865	717.148	22.474	-6.193	28.667	15.9305	-0.314667	15.9305	-1.69417	852	116	49	29.9117	310	161	310	164
S_1320	10.4656	51.1129	Europe	forest	air	2018	20924	1937	9.25731	51	8.33167	8.22567	32.6364	644.87	22.401	-2.803	25.204	16.3608	3.88533	16.3608	0.5595	685	76	43	16.1916	205	143	205	156
S_1321	118.72	-32.2414	Australia	cropland	soil	2013	30418	86	0.282727	15	17.1488	14.8045	51.6358	528.029	33.291	4.62	28.671	10.7952	21.9947	23.5915	10.7952	328	50	12	46.7826	136	43	48	136
S_1322	112.6	29.3667	Asia	cropland	soil	2016	96753	3771	3.89755	28	17.1249	6.826	22.2439	869.389	32.259	1.572	30.687	21.5325	6.16767	27.5953	6.16767	1249	196	40	48.0727	525	148	430	148
S_1323	2.774	50.771	Europe	forest	root	2016	146505	2701	1.84362	34	9.92267	7.288	34.3207	516.041	21.893	0.658	21.235	10.7097	6.00467	16.2962	3.78867	730	77	43	16.0372	218	147	180	170
S_1324	8.21282	55.7951	Europe	cropland	soil	2014	21220	1905	8.97738	37	8.98801	4.71343	23.6196	590.132	19.8378	-0.117778	19.9556	10.1237	4.13815	16.26	2.09426	800	100	37	33.1134	292	133	184	191
S_1325	-95.15	31.11	North America	forest	soil	2012	10816	256	2.36686	16	18.9993	13.089	41.1759	709.357	34.525	2.737	31.788	22.6523	27.045	27.4712	10.0155	1124	120	72	14.5769	317	256	259	275
S_1326	-120.42	50.85	North America	forest	soil	2010	8785	99	1.12692	22	3.55208	11.2648	33.3112	814.75	21.72	-12.097	33.817	11.2605	-0.712667	13.432	-6.47233	551	70	27	24.6306	179	98	172	122
S_1327	-88.08	46.9	North America	forest	lichen	2013	12712	59	0.464128	11	5.00604	10.7139	28.1486	1007.56	24.478	-13.584	38.062	12.7425	-2.38083	17.0233	-7.66883	811	91	41	21.1795	251	146	235	163
S_1328	-95.15	31.11	North America	forest	soil	2012	10009	91	0.909182	17	18.9993	13.089	41.1759	709.357	34.525	2.737	31.788	22.6523	27.045	27.4712	10.0155	1124	120	72	14.5769	317	256	259	275
S_1329	-105.642	40.0524	North America	tundra	soil	2015	12974	1	0.00770772	1	-0.568042	12.5641	39.3525	721.09	17.459	-14.468	31.927	-3.4265	0.4905	8.80633	-8.1425	706	82	44	19.4493	228	145	174	159
S_1330	-61.754	47.4453	North America	forest	root	2010	7457	44	0.59005	17	4.73067	6.47267	19.7844	903.607	20.512	-12.204	32.716	-2.16667	12.014	15.8367	-6.35067	989	107	67	16.9494	308	208	227	247
S_1331	5.84493	51.7544	Europe	grassland	rhizosphere	2014	15271	454	2.97296	44	9.72913	7.88275	34.5114	564.107	22.639	-0.202	22.841	4.09083	5.6115	16.8077	3.03617	766	74	46	14.4816	212	159	198	188
S_1332	-2.77837	42.506	Europe	cropland	rhizosphere	2017	52841	4614	8.73186	50	12.3372	10.8443	41.5142	566.345	27.33	1.208	26.122	13.9247	19.5322	19.5322	5.8115	557	61	30	23.058	166	95	95	148
S_1333	21.1297	40.9353	Europe	grassland	rhizosphere	2014	23021	2098	9.11342	16	7.16271	9.84442	35.1461	664.374	22.381	-5.629	28.01	4.0965	15.3747	15.3747	-0.71	837	99	46	24.0179	272	144	144	228
S_1334	147.466	-42.2766	Australia	grassland	soil	2014	228588	4609	2.01629	46	10.4263	11.4243	52.2661	373.208	22.623	0.765	21.858	13.7568	13.4283	15.0172	5.84317	551	56	32	15.4894	162	116	138	140
S_1335	0.83629	42.6664	Europe	shrubland	soil	2013	39450	87	0.220532	21	2.36996	9.14125	33.0821	656.975	18.65	-8.982	27.632	-0.5075	10.9933	10.9933	-4.87883	1409	152	74	19.953	424	261	261	377
S_1336	159.233	-75.703	Antarctica	desert	soil	2016	52443	1	0.00190683	1	-24.7864	5.30417	21.588	723.953	-10.38	-34.95	24.57	-23.9207	-30.6598	-14.531	-31.175	98	16	4	45.2989	32	17	26	23
S_1337	19.3114	42.6969	Europe	grassland	soil	2014	9924	2459	24.7783	62	5.97104	8.85825	32.8594	655.1	20.778	-6.18	26.958	3.056	14.2257	14.2257	-1.7375	1157	136	64	19.5821	364	221	221	303
S_1338	13.6472	48.3833	Europe	grassland	rhizosphere	2014	28750	4324	15.04	71	8.30058	8.53233	30.8695	726.413	23.181	-4.459	27.64	17.1257	3.89517	17.1257	-0.734	942	113	59	21.9676	316	190	316	202
S_1339	134.783	48.2195	Asia	forest	shoot	2013	14526	5736	39.4878	27	0.306958	10.1306	20.2949	1475.98	24.587	-25.33	49.917	16.0267	-18.7232	17.6238	-18.7232	753	164	10	84.883	414	36	413	36
S_1340	-76.552	38.8697	North America	forest	shoot	2016	27625	13953	50.5086	38	13.1833	11.0629	32.3439	862.373	30.5156	-3.68831	34.2039	21.4974	2.41602	23.6952	2.41602	1100	108	72	12.5201	309	243	305	243
S_1341	-82.25	46.75	North America	forest	soil	2011	21114	720	3.41006	24	2.82467	11.2623	26.3053	1130.47	23.662	-19.152	42.814	11.1327	-10.489	16.115	-11.7085	923	98	45	22.3602	293	161	265	176
S_1342	16.7706	49.3056	Europe	forest	litter	2013	17482	1477	8.44869	80	7.35146	7.72092	28.8924	728.733	21.966	-4.757	26.723	16.2458	-0.385167	16.2458	-1.62517	592	89	28	40.9565	235	87	235	94
S_1343	21.7	61.7	Europe	forest	soil	2011	5143	90	1.74995	33	4.43679	7.21142	24.3136	792.748	20.261	-9.399	29.66	13.4038	2.96333	14.6125	-4.863	630	73	32	28.9843	211	105	196	133
S_1344	108.538	36.049	Asia	forest	soil	2017	53032	1180	2.22507	42	8.41379	11.0048	29.7498	954.195	25.785	-11.206	36.991	18.4402	-3.87967	19.7498	-3.87967	516	106	2	87.455	299	10	263	10
S_1345	150.667	-35.1367	Australia	forest	soil	2012	34768	230	0.661528	33	16.5322	6.79071	43.3571	325.396	24.182	8.51967	15.6623	15.1325	12.8675	20.4254	12.4041	1232	137	73	22.7171	380	231	356	284
S_1346	-95.15	31.11	North America	forest	soil	2012	12729	542	4.25799	50	18.9993	13.089	41.1759	709.357	34.525	2.737	31.788	22.6523	27.045	27.4712	10.0155	1124	120	72	14.5769	317	256	259	275
S_1347	2.95	45.77	Europe	grassland	air	2017	16652	2342	14.0644	120	7.58021	8.40708	36.0432	559.806	20.781	-2.544	23.325	9.38883	1.76533	14.6438	1.11017	887	99	53	18.4735	254	174	240	189
S_1348	143.144	-37.3155	Australia	cropland	soil	2017	112830	4591	4.06895	40	12.4557	10.5553	46.5173	419.1	25.894	3.203	22.691	8.0315	17.7245	17.7245	7.427	704	80	35	27.938	231	117	117	224
S_1349	135.957	47.8165	Asia	forest	shoot	2013	13314	7382	55.4454	5	-0.442375	13.8597	24.8045	1535.38	25.803	-30.073	55.876	15.8237	-20.37	17.5377	-20.37	831	170	14	75.4537	427	52	423	52
S_1350	-123.055	38.3125	Pacific Ocean	aquatic	shoot	2016	7440	8	0.107527	2	13.0572	12.383	64.6699	259.55	23.476	4.328	19.148	9.82267	15.6893	16.146	9.82267	1003	205	3	90.829	534	14	24	534
S_1351	147.376	-9.43501	Australia	forest	soil	2011	41419	48	0.115889	20	24.1512	8.85242	81.1553	77.5013	29.817	18.909	10.908	24.9092	23.0615	24.9645	23.0615	2180	300	68	41.757	847	275	773	275
S_1352	5.63	52.25	Europe	forest	deadwood	2013	9251	2436	26.3323	10	9.46792	8.15467	35.9426	555.585	22.292	-0.396	22.688	6.45133	5.44933	16.3773	2.80883	825	82	49	14.8758	235	171	211	207
S_1353	112.237	0.5917	Asia	cropland	shoot	2012	40608	162	0.398936	13	27.1023	8.86367	88.8855	35.5273	32.327	22.355	9.972	26.6598	27.3648	27.5347	26.6598	3789	395	220	19.0122	1162	702	891	1162
S_1354	-120.05	34	North America	woodland	shoot	2015	18612	2243	12.0514	11	14.5584	10.7504	64.1348	215.356	23.6	6.8378	16.7622	12.4925	16.1209	17.472	12.4236	410	84	1	97.2951	242	5	20	228
S_1355	-5.67931	-15.9489	Africa	woodland	soil	2018	22151	775	3.49871	26	NA	NA	NA	NA	NA	NA	NA	NA	NA	NA	NA	NA	NA	NA	NA	NA	NA	NA	NA
S_1356	-155.576	19.5367	North America	tundra	air	2005	58123	37602	64.6938	19	7.84137	11.2494	75.1263	137.988	15.396	0.422	14.974	6.16533	9.01367	9.4735	6.16533	765	102	16	39.6607	268	119	129	268
S_1357	102.52	25.41	Asia	cropland	rhizosphere	2017	74482	2882	3.86939	54	15.0838	11.2191	47.052	449.188	25.106	1.262	23.844	19.6793	9.00567	19.7123	9.00567	855	175	11	85.6407	479	35	398	35
S_1358	137.609	36.569	Asia	tundra	root	2013	19096	1951	10.2168	5	2.57271	9.40492	26.2443	965.926	20.601	-15.235	35.836	14.311	-9.23117	14.311	-9.23117	1936	266	73	47.7954	795	228	795	228
S_1359	118.244	2.28151	Asia	aquatic	shoot	2010	36443	26	0.0713443	4	NA	NA	NA	NA	NA	NA	NA	NA	NA	NA	NA	NA	NA	NA	NA	NA	NA	NA	NA
S_1360	-83.5378	35.6904	North America	forest	soil	2017	69898	827	1.18315	33	12.8733	13.9206	42.19	741.804	29.281	-3.714	32.995	19.9925	13.7082	21.8358	3.52117	1379	144	79	14.7208	390	283	378	343
S_1361	-157.788	21.3541	North America	forest	shoot	2016	7376	568	7.70065	17	22.6381	6.87037	62.1157	134.491	27.9677	16.9071	11.0606	21.8554	23.8428	24.2663	21.0082	3287	400	153	28.2943	1072	572	695	934
S_1362	124.9	41.85	Asia	forest	soil	2013	44795	2927	6.53421	172	4.67954	12.6541	26.064	1308.14	25.995	-22.555	48.55	19.9368	-12.6058	19.9368	-12.6058	857	220	7	101.056	541	28	541	28
S_1363	-73.0713	52.4132	North America	forest	shoot	2011	13065	86	0.658247	17	-2.37454	10.5982	21.9867	1331.73	20.42	-27.783	48.203	11.8937	-12.4803	13.2797	-19.5818	868	114	40	35.6416	324	126	312	163
S_1364	-111.552	59.7183	North America	forest	lichen	2013	11409	5	0.0438251	2	-2.47	11.2778	21.8136	1484.67	22.688	-29.013	51.701	14.9133	-11.1103	14.9133	-21.586	368	59	14	49.973	159	44	159	52
S_1365	0.0767043	42.6369	Europe	grassland	soil	2012	67114	296	0.441041	6	4.51004	10.4166	36.8938	638.176	21.312	-6.922	28.234	1.62267	12.9013	12.9013	-2.5025	1262	136	69	19.1602	370	238	238	335
S_1366	-156.235	20.7729	North America	forest	shoot	2014	12138	5	0.0411929	2	15.491	7.36358	66.5003	122.579	20.665	9.592	11.073	14.1092	16.674	16.893	14.0352	2327	326	88	40.5814	803	336	379	715
S_1367	-155.576	19.5367	North America	tundra	air	2007	75770	53189	70.198	23	7.84137	11.2494	75.1263	137.988	15.396	0.422	14.974	6.16533	9.01367	9.4735	6.16533	765	102	16	39.6607	268	119	129	268
S_1368	10.4112	47.503	Europe	grassland	root	2015	17318	118	0.681372	13	5.70492	8.308	33.5095	624.254	18.89	-5.903	24.793	13.381	-0.959833	13.381	-1.70817	1489	186	93	27.508	535	288	535	291
S_1369	-123	43.95	North America	wetland	rhizosphere	2016	24006	1304	5.43198	13	11.6676	12.4024	44.7224	541.966	28.64	0.908	27.732	5.75367	18.3975	18.6773	5.42917	1234	199	16	63.3652	574	87	90	514
S_1370	-95.0766	18.5865	North America	forest	root	2014	8905	173	1.94273	12	25.4573	8.83333	56.9893	224.821	33.2188	17.7188	15.5	26.5854	24.5417	27.7427	22.2521	2459	462	36	70.737	1165	138	652	359
S_1371	1.08081	42.591	Europe	shrubland	soil	2013	14539	459	3.15703	27	4.04833	9.39233	34.6708	637.143	19.999	-7.091	27.09	1.19083	12.4155	12.4155	-2.934	1320	140	72	18.2135	391	256	256	343
S_1372	-76.5499	38.8688	North America	forest	shoot	2016	39191	1620	4.1336	26	13.1833	11.0629	32.3439	862.373	30.5156	-3.68831	34.2039	21.4974	2.41602	23.6952	2.41602	1100	108	72	12.5201	309	243	305	243
S_1373	110.55	-66.4724	Antarctica	desert	soil	2005	15732	4	0.0254259	2	0	1	100	0	0.5	-0.5	1	0	0	0	0	430	71	14	41.1061	164	67	143	143
S_1374	-21.55	74.4667	North America	tundra	soil	2011	11990	73	0.608841	10	-9.94079	5.52392	18.1296	954.976	7.37	-23.099	30.469	-17.8818	-6.57533	2.98167	-19.6403	263	37	9	36.1973	89	33	67	79
S_1375	-106.537	52.1629	North America	grassland	rhizosphere	2014	20218	16084	79.5529	19	2.35283	11.9065	25.1893	1302.33	25.151	-22.117	47.268	15.3147	-11.9627	17.377	-14.6408	363	64	11	60.9014	174	42	166	42
S_1376	9.90126	46.8003	Europe	forest	soil	2015	33777	492	1.45661	47	1.10538	8.73808	34.212	621.387	14.457	-11.084	25.541	8.70833	-5.67117	8.70833	-6.19183	1180	140	67	24.9539	406	223	406	228
S_1377	6.40244	45.0607	Europe	shrubland	rhizosphere	2013	26610	1421	5.3401	14	0.94325	7.11867	29.416	625.382	14.906	-9.294	24.2	-4.53333	8.76133	9.037	-5.87717	1417	158	72	20.9905	442	257	261	406
S_1378	-155.576	19.5367	North America	tundra	air	2010	37291	24091	64.6027	14	7.84137	11.2494	75.1263	137.988	15.396	0.422	14.974	6.16533	9.01367	9.4735	6.16533	765	102	16	39.6607	268	119	129	268
S_1379	6.40244	45.0607	Europe	shrubland	soil	2014	25651	2408	9.38755	18	0.94325	7.11867	29.416	625.382	14.906	-9.294	24.2	-4.53333	8.76133	9.037	-5.87717	1417	158	72	20.9905	442	257	261	406
S_1380	9.90915	46.8022	Europe	forest	soil	2015	17669	296	1.67525	23	1.10538	8.73808	34.212	621.387	14.457	-11.084	25.541	8.70833	-5.67117	8.70833	-6.19183	1180	140	67	24.9539	406	223	406	228
S_1381	-123	43.93	North America	wetland	root	2016	24648	168	0.681597	7	11.6676	12.4024	44.7224	541.966	28.64	0.908	27.732	5.75367	18.3975	18.6773	5.42917	1234	199	16	63.3652	574	87	90	514
S_1382	7.653	46.6859	Europe	forest	shoot	2013	47852	39756	83.0812	18	8.60642	8.97433	34.3818	646.254	22.902	-3.2	26.102	16.5948	2.03433	16.5948	0.7915	1070	121	69	18.856	339	214	339	225
S_1383	7.653	46.6859	Europe	forest	shoot	2013	98793	76973	77.9134	29	8.60642	8.97433	34.3818	646.254	22.902	-3.2	26.102	16.5948	2.03433	16.5948	0.7915	1070	121	69	18.856	339	214	339	225
S_1384	103.834	1.212	Asia	aquatic	shoot	2018	16839	143	0.849219	3	26.3	6.10556	77.613	60.6364	30.3667	22.5	7.86667	25.4889	26.9222	26.9278	25.4667	2281	272	152	19.9534	742	472	512	662
S_1385	5.63	52.25	Europe	forest	soil	2012	6617	2457	37.1316	29	9.46792	8.15467	35.9426	555.585	22.292	-0.396	22.688	6.45133	5.44933	16.3773	2.80883	825	82	49	14.8758	235	171	211	207
S_1386	138.798	35.9149	Asia	forest	soil	2016	42857	4909	11.4544	15	6.84642	9.62733	29.8152	825.117	22.963	-9.327	32.29	16.9488	-3.0875	16.9488	-3.13167	1752	289	32	61.5439	778	122	778	184
S_1387	121.292	51.1402	Asia	forest	soil	2017	33028	2666	8.07194	42	-5.03092	15.3292	26.7936	1587.77	22.139	-35.073	57.212	13.6155	-25.3742	13.6155	-25.3742	497	139	3	111.822	341	12	341	12
S_1388	23.61	52.87	Europe	forest	soil	2017	27082	1195	4.41252	61	6.64708	8.16117	28.7082	771.76	21.929	-6.499	28.428	16.029	-2.01033	16.029	-2.88983	591	82	28	33.0734	217	92	217	102
S_1389	-155.576	19.5367	North America	tundra	air	2001	51821	35276	68.0728	24	7.84137	11.2494	75.1263	137.988	15.396	0.422	14.974	6.16533	9.01367	9.4735	6.16533	765	102	16	39.6607	268	119	129	268
S_1390	137.611	36.568	Asia	tundra	root	2013	16297	1	0.0061361	1	2.57271	9.40492	26.2443	965.926	20.601	-15.235	35.836	14.311	-9.23117	14.311	-9.23117	1936	266	73	47.7954	795	228	795	228
S_1391	137.609	36.569	Asia	tundra	root	2013	11372	324	2.8491	6	2.57271	9.40492	26.2443	965.926	20.601	-15.235	35.836	14.311	-9.23117	14.311	-9.23117	1936	266	73	47.7954	795	228	795	228
S_1392	-73.3379	42.4751	North America	forest	soil	2013	30491	90	0.295169	17	7.06058	11.5772	30.2544	972.971	26.222	-12.044	38.266	16.6287	-4.25	18.7063	-5.3155	1072	104	71	11.023	302	236	301	237
S_1393	9.90548	46.8023	Europe	forest	soil	2015	18348	1199	6.53477	43	1.10538	8.73808	34.212	621.387	14.457	-11.084	25.541	8.70833	-5.67117	8.70833	-6.19183	1180	140	67	24.9539	406	223	406	228
S_1394	121.496	50.9425	Asia	forest	soil	2017	31367	74	0.235917	11	-4.91329	15.4482	26.9115	1583.32	22.14	-35.264	57.404	13.6222	-25.2545	13.6222	-25.2545	501	142	3	113.532	347	11	347	11
S_1395	138.778	-34.6161	Australia	woodland	soil	2016	130151	6231	4.78752	47	16.0217	11.8743	48.7532	456.958	29.911	5.555	24.356	10.5153	21.6785	21.6785	10.5153	572	78	17	46.4066	223	64	64	223
S_1396	101.931	14.5103	Asia	forest	shoot	2012	23093	208	0.900706	12	26.28	10.2603	57.4905	207.559	34.504	16.657	17.847	26.5803	23.7995	28.307	23.2178	1147	230	3	77.4432	559	28	278	43
S_1397	-76.5543	38.8688	North America	forest	shoot	2016	80828	28524	35.2898	73	13.1833	11.0629	32.3439	862.373	30.5156	-3.68831	34.2039	21.4974	2.41602	23.6952	2.41602	1100	108	72	12.5201	309	243	305	243
S_1398	39.3273	22.1292	Asia	desert	soil	2014	27960	990	3.54077	4	28.829	13.5766	56.311	404.372	40.773	16.663	24.11	24.8242	33.091	33.1947	23.4418	71	24	0	111.387	51	1	1	32
S_1399	-123.055	38.3197	Pacific Ocean	aquatic	sediment	2016	21772	26	0.119419	1	13.0572	12.383	64.6699	259.55	23.476	4.328	19.148	9.82267	15.6893	16.146	9.82267	1003	205	3	90.829	534	14	24	534
S_1400	-155.576	19.5367	North America	tundra	air	2012	103445	73674	71.2205	30	7.84137	11.2494	75.1263	137.988	15.396	0.422	14.974	6.16533	9.01367	9.4735	6.16533	765	102	16	39.6607	268	119	129	268
S_1401	132.642	-22.9102	Australia	shrubland	soil	2011	26061	417	1.60009	10	23.0667	15.6537	48.9498	600.825	37.682	5.703	31.979	29.6302	17.2182	29.6302	15.0572	329	60	5	64.9136	158	23	158	25
S_1402	-73.427	-3.9758	South America	forest	soil	2008	7938	723	9.10809	7	26.1358	9.86267	85.1257	42.7523	31.806	20.22	11.586	26.1512	25.7038	26.5785	25.5315	2652	278	140	20.7723	785	471	711	478
S_1403	8.3503	46.2766	Europe	forest	shoot	2013	101680	87683	86.2343	50	3.96362	7.78192	33.5038	581.092	16.858	-6.369	23.227	9.2905	-2.474	11.3768	-2.474	1160	118	66	20.0514	344	208	343	208
S_1404	-3.24979	52.3664	Europe	grassland	soil	2013 to 2014	141819	571	0.402626	14	7.92063	7.11058	37.4813	432.211	18.79	-0.181	18.971	3.98367	12.0408	13.505	3.0475	1358	160	74	26.6695	465	238	257	430
S_1405	5.63	52.25	Europe	forest	deadwood	2015	11998	1308	10.9018	12	9.46792	8.15467	35.9426	555.585	22.292	-0.396	22.688	6.45133	5.44933	16.3773	2.80883	825	82	49	14.8758	235	171	211	207
S_1406	8.3503	46.2766	Europe	forest	shoot	2013	98985	85158	86.0312	29	3.96362	7.78192	33.5038	581.092	16.858	-6.369	23.227	9.2905	-2.474	11.3768	-2.474	1160	118	66	20.0514	344	208	343	208
S_1407	-155.361	19.6362	North America	forest	root	2014	125963	31	0.0246104	3	13.1934	10.4785	72.3653	138.096	20.13	5.65	14.48	11.8035	14.6623	14.8212	11.5542	1680	246	64	42.2934	618	224	250	528
S_1408	124.233	43.3167	Asia	cropland	soil	2017	60650	5926	9.77082	61	6.62775	11.8103	24.5915	1362.38	27.896	-20.13	48.026	22.3673	-11.3068	22.3673	-11.3068	583	169	4	108.654	385	14	385	14
S_1409	137.609	36.569	Asia	tundra	root	2013	5975	50	0.83682	1	2.57271	9.40492	26.2443	965.926	20.601	-15.235	35.836	14.311	-9.23117	14.311	-9.23117	1936	266	73	47.7954	795	228	795	228
S_1410	-79.1747	-2.8405	South America	forest	root	2013	9154	90	0.983177	9	6.59433	10.1712	83.3497	61.2641	12.727	0.524	12.203	7.02117	5.73183	7.067	5.69733	1190	143	63	22.4563	388	226	285	233
S_1411	143.141	-13.6788	Australia	forest	soil	2015	225161	2409	1.0699	14	26.0311	10.0943	60.8124	187.849	34.076	17.477	16.599	27.2533	23.9757	28.1017	23.3742	1371	334	4	116.989	953	14	597	16
S_1412	150.275	-33.6478	Australia	forest	soil	2012	185924	927	0.498591	62	12.0972	9.61425	44.2401	445.112	23.488	1.756	21.732	17.1667	7.26817	17.4812	6.42967	1268	162	59	31.7779	471	214	415	220
S_1413	-155.576	19.5367	North America	tundra	air	2011	41154	23578	57.2921	20	7.84137	11.2494	75.1263	137.988	15.396	0.422	14.974	6.16533	9.01367	9.4735	6.16533	765	102	16	39.6607	268	119	129	268
S_1414	24.17	61.51	Europe	forest	soil	2011	10903	130	1.19233	15	3.80387	8.20908	24.9683	873.995	21.425	-11.453	32.878	13.1392	-2.83467	14.942	-6.69217	621	83	30	33.0841	224	99	218	119
S_1415	7.653	46.6859	Europe	forest	shoot	2013	53837	48136	89.4106	15	8.60642	8.97433	34.3818	646.254	22.902	-3.2	26.102	16.5948	2.03433	16.5948	0.7915	1070	121	69	18.856	339	214	339	225
S_1416	13.7739	46.585	Europe	grassland	soil	2014	10710	479	4.47246	42	7.35775	10.4117	34.0162	751.531	23.569	-7.039	30.608	16.5295	-0.328167	16.5295	-1.98433	1355	149	59	27.3847	424	209	424	213
S_1417	8.6642	46.7947	Europe	forest	shoot	2013	64541	33355	51.6803	19	4.48979	7.09392	31.2728	584.326	16.931	-5.753	22.684	11.835	-2.19733	11.835	-2.19733	1625	178	98	20.6876	523	307	523	307
S_1418	8.6642	46.7947	Europe	forest	shoot	2013	93495	77475	82.8654	4	4.48979	7.09392	31.2728	584.326	16.931	-5.753	22.684	11.835	-2.19733	11.835	-2.19733	1625	178	98	20.6876	523	307	523	307
S_1419	107.921	34.5614	Asia	forest	soil	2016	61236	2928	4.7815	52	11.1459	9.82475	28.809	895.714	27.769	-6.334	34.103	20.7185	-0.160167	22.0947	-0.160167	649	118	4	76.2499	338	18	286	18
S_1420	4.95	50.88	Europe	forest	root	2015	36270	337	0.929143	31	10.4541	7.221	31.6142	580.863	23.288	0.447	22.841	17.699	6.31883	17.699	3.51017	764	72	49	12.2534	212	162	212	185
S_1421	5.79	51.99	Europe	forest	deadwood	2013	31288	24	0.0767067	9	9.62917	8.03967	35.2231	557.414	22.527	-0.298	22.825	4.07133	5.5265	16.5977	3.0065	827	83	50	14.5408	237	173	208	211
S_1422	13.2436	48.3072	Europe	grassland	soil	2014	6926	1417	20.4591	37	8.51875	8.65083	31.4851	715.976	23.432	-4.044	27.476	17.2615	1.1075	17.2615	-0.320833	920	115	56	28.0069	329	177	329	180
S_1423	-3.23083	51.4024	Europe	grassland	soil	2013 to 2014	162622	1949	1.19848	25	10.4415	6.84125	36.8701	436.664	20.96	2.405	18.555	6.54	11.6075	16.025	5.55	996	111	56	23.8366	320	177	207	288
S_1424	-155.576	19.5367	North America	tundra	air	2010	52557	37129	70.6452	16	7.84137	11.2494	75.1263	137.988	15.396	0.422	14.974	6.16533	9.01367	9.4735	6.16533	765	102	16	39.6607	268	119	129	268
S_1425	-3.39097	52.185	Europe	grassland	soil	2013 to 2014	95695	631	0.659387	7	8.57933	7.0935	37.1835	436.54	19.42	0.343	19.077	4.591	12.7082	14.1998	3.63017	1321	160	69	29.3832	465	220	242	428
S_1426	150.318	-33.6294	Australia	forest	root	2012	6767	37	0.546771	2	12.0972	9.61425	44.2401	445.112	23.488	1.756	21.732	17.1667	7.26817	17.4812	6.42967	1268	162	59	31.7779	471	214	415	220
S_1427	-96.97	43.55	North America	grassland	soil	2003 to 2015	89260	1137	1.27381	40	7.35192	12.4495	27.729	1181.89	29.186	-15.711	44.897	19.1312	-7.88583	21.3385	-7.88583	610	92	13	52.7891	242	48	238	48
S_1428	8.3503	46.2766	Europe	forest	shoot	2013	91443	83470	91.2809	8	3.96362	7.78192	33.5038	581.092	16.858	-6.369	23.227	9.2905	-2.474	11.3768	-2.474	1160	118	66	20.0514	344	208	343	208
S_1429	-159.616	22.1519	North America	forest	shoot	2015	14143	863	6.10196	13	16.4732	7.08708	56.372	182.881	22.546	9.974	12.572	15.0227	18.3463	18.6477	14.2495	1351	244	30	53.7299	554	151	168	503
S_1430	-155.576	19.5367	North America	tundra	air	2011	49637	35446	71.4104	20	7.84137	11.2494	75.1263	137.988	15.396	0.422	14.974	6.16533	9.01367	9.4735	6.16533	765	102	16	39.6607	268	119	129	268
S_1431	-119.938	37.8426	North America	forest	soil	2011	41302	48	0.116217	9	12.9296	14.567	45.6546	657.429	31.624	-0.283	31.907	5.72817	21.1017	21.541	5.72817	966	169	5	82.3849	474	26	29	474
S_1432	-121.629	39.5153	North America	aquatic	shoot	2015	17044	793	4.65266	25	16.9504	14.8073	44.5709	693.215	36.098	2.876	33.222	10.3018	25.4433	25.4433	8.75	695	138	1	86.1777	363	14	14	352
S_1433	-92.52	46.6794	North America	forest	root	2014	25494	244	0.957088	10	3.96258	12.4125	27.2001	1185.83	26.002	-19.632	45.634	17.7658	-11.5402	17.7658	-11.5402	784	106	19	50.1699	316	73	316	73
S_1434	-92.5001	20.5	Atlantic Ocean	aquatic	sediment	2017	82092	19614	23.8927	10	NA	NA	NA	NA	NA	NA	NA	NA	NA	NA	NA	NA	NA	NA	NA	NA	NA	NA	NA
S_1435	119.918	-33.8771	Australia	shrubland	soil	2013	254101	1216	0.47855	35	16.0862	10.8723	55.4937	330.938	26.563	6.971	19.592	13.0062	19.9523	20.1783	12.0968	479	62	18	34.5705	170	70	78	161
S_1436	-2.85285	42.5803	Europe	cropland	root	2017	136487	4018	2.94387	15	12.1873	10.9248	41.7916	563.049	27.223	1.082	26.141	6.35933	19.3842	19.3842	5.72217	562	60	30	22.7242	167	96	96	152
S_1437	-73.0732	52.4132	North America	forest	shoot	2011	17426	468	2.68564	15	-2.37454	10.5982	21.9867	1331.73	20.42	-27.783	48.203	11.8937	-12.4803	13.2797	-19.5818	868	114	40	35.6416	324	126	312	163
S_1438	23.69	52.76	Europe	forest	soil	2017	33020	1515	4.58813	38	6.55329	7.92608	28.1646	766.004	21.63	-6.512	28.142	15.861	-2.05633	15.861	-2.91433	593	82	29	32.7828	218	93	218	104
S_1439	5.63	52.25	Europe	forest	deadwood	2015	24778	4113	16.5994	88	9.46792	8.15467	35.9426	555.585	22.292	-0.396	22.688	6.45133	5.44933	16.3773	2.80883	825	82	49	14.8758	235	171	211	207
S_1440	162.86	-74.08	Antarctica	desert	soil	2010 to 2011	51732	1	0.00193304	1	-30.0742	7.13025	31.7889	562.183	-16.746	-39.176	22.43	-34.8688	-30.4992	-22.0662	-34.8688	78	20	0	85.7528	31	7	15	31
S_1441	106.243	36.016	Asia	grassland	soil	2016	26270	243	0.92501	11	7.24521	11.8181	31.3918	937.955	25.254	-12.393	37.647	17.081	-4.75433	18.4468	-4.75433	439	92	3	85.072	246	11	226	11
S_1442	-95.15	31.11	North America	forest	soil	2012	10787	105	0.973394	15	18.9993	13.089	41.1759	709.357	34.525	2.737	31.788	22.6523	27.045	27.4712	10.0155	1124	120	72	14.5769	317	256	259	275
S_1443	15.2	46.33	Europe	forest	root	2017	5226	233	4.45848	5	9.65829	10.2758	34.6674	737.184	25.572	-4.069	29.641	18.6485	2.06433	18.6485	0.478	1187	146	50	31.2451	409	177	409	180
S_1444	-89.41	49.07	North America	forest	soil	2011	19038	97	0.509507	16	0.52275	12.9118	25.7979	1294.27	23.903	-26.147	50.05	15.4368	-16.5792	15.4368	-16.5792	769	95	32	32.9701	265	114	265	114
S_1445	26.12	60.66	Europe	forest	deadwood	2008	5858	8	0.136565	4	4.35817	8.87317	25.9586	884.369	22.719	-11.463	34.182	9.72567	3.50033	15.6025	-6.19883	673	78	35	28.0835	218	112	200	150
S_1446	-148.28	64.71	North America	forest	soil	2012	258280	110	0.0425894	5	-2.75542	11.4025	23.223	1440.42	22.479	-26.621	49.1	14.6073	-10.31	14.6073	-20.1528	297	50	7	56.9101	138	29	138	47
S_1447	8.60943	50.3087	Europe	grassland	soil	2014	11053	2486	22.4916	56	8.77129	7.23992	30.1902	642.035	22.153	-1.828	23.981	15.2797	4.59333	16.8245	1.05433	780	78	53	12.4105	216	167	206	196
S_1448	8.60943	50.3087	Europe	grassland	soil	2014	11950	1974	16.5188	61	8.77129	7.23992	30.1902	642.035	22.153	-1.828	23.981	15.2797	4.59333	16.8245	1.05433	780	78	53	12.4105	216	167	206	196
S_1449	5.63	52.25	Europe	forest	deadwood	2016	16523	3785	22.9075	7	9.46792	8.15467	35.9426	555.585	22.292	-0.396	22.688	6.45133	5.44933	16.3773	2.80883	825	82	49	14.8758	235	171	211	207
S_1450	-72.19	42.53	North America	forest	soil	2012	37749	167	0.442396	16	7.2725	12.5137	31.8463	971.583	26.968	-12.326	39.294	18.911	-4.267	18.911	-4.976	1098	101	77	8.01751	292	248	292	253
S_1451	-83.96	35.84	North America	forest	root	2014	24213	3325	13.7323	52	14.3034	13.3081	38.9137	811.157	31.389	-2.81	34.199	22.1855	20.1168	24.1087	4.087	1210	126	72	14.815	334	248	318	312
S_1452	-5.0191	36.6923	Europe	forest	root	2016	31841	295	0.926478	8	12.2999	11.2119	38.7272	614.345	29.43	0.479	28.951	6.51783	20.2848	20.3903	5.43817	845	124	3	67.5088	369	28	33	364
S_1453	-120.28	50.93	North America	forest	soil	2010	7638	120	1.57109	13	4.90867	11.621	33.129	850.069	23.771	-11.307	35.078	13.0365	0.6765	15.1558	-5.7305	515	65	23	26.5628	168	86	161	114
S_1454	19.2817	42.5708	Europe	grassland	rhizosphere	2014	38078	158	0.414938	22	11.8305	10.0905	34.5022	698.327	27.735	-1.511	29.246	8.152	20.7185	20.7185	3.54583	1359	185	48	35.9262	495	178	178	408
S_1455	-72.95	-40.79	South America	forest	soil	2013	17395	150	0.862317	17	11.0859	9.95633	52.5816	320.872	21.937	3.002	18.935	7.86133	15.1795	15.1795	7.247	1458	225	52	51.3283	631	183	183	585
S_1456	-3.39661	52.3648	Europe	forest	soil	2013 to 2014	266779	181	0.0678464	10	7.78692	6.90317	37.1758	427.138	18.401	-0.168	18.569	3.9325	11.8273	13.289	2.98633	1508	182	81	29.0429	528	253	277	485
S_1457	-2.8376	52.9999	Europe	grassland	soil	2013 to 2014	233229	3474	1.48952	17	9.20567	8.04733	40.4551	441.809	20.484	0.592	19.892	7.01833	5.72633	14.9147	4.18667	691	71	45	14.5836	205	147	165	173
S_1458	29.5833	67.7667	Europe	forest	soil	2011	5037	39	0.77427	9	-0.875667	6.712	20.3944	909.548	17.183	-15.728	32.911	10.9942	-7.043	10.9942	-11.5802	577	76	28	34.6018	214	92	214	97
S_1459	150.114	-21.0221	Pacific Ocean	aquatic	air	2016	37794	2605	6.89263	11	NA	NA	NA	NA	NA	NA	NA	NA	NA	NA	NA	NA	NA	NA	NA	NA	NA	NA	NA
S_1460	5.63	52.25	Europe	forest	deadwood	2016	21908	128	0.584261	6	9.46792	8.15467	35.9426	555.585	22.292	-0.396	22.688	6.45133	5.44933	16.3773	2.80883	825	82	49	14.8758	235	171	211	207
S_1461	110.883	26.8167	Asia	forest	soil	2014	16526	466	2.8198	41	16.2804	7.7545	26.062	806.277	30.997	1.243	29.754	20.5063	8.008	25.8485	6.06283	1426	230	44	51.381	636	180	457	180
S_1462	107.926	34.5617	Asia	forest	soil	2016	30043	1525	5.07606	77	11.1459	9.82475	28.809	895.714	27.769	-6.334	34.103	20.7185	-0.160167	22.0947	-0.160167	649	118	4	76.2499	338	18	286	18
S_1463	0.0817693	42.6277	Europe	grassland	soil	2012	117657	586	0.498058	28	4.51004	10.4166	36.8938	638.176	21.312	-6.922	28.234	1.62267	12.9013	12.9013	-2.5025	1262	136	69	19.1602	370	238	238	335
S_1464	-89.38	49.08	North America	forest	soil	2011	11490	67	0.583116	10	0.52275	12.9118	25.7979	1294.27	23.903	-26.147	50.05	15.4368	-16.5792	15.4368	-16.5792	769	95	32	32.9701	265	114	265	114
S_1465	-89.41	49.07	North America	forest	soil	2011	10846	8	0.0737599	5	0.52275	12.9118	25.7979	1294.27	23.903	-26.147	50.05	15.4368	-16.5792	15.4368	-16.5792	769	95	32	32.9701	265	114	265	114
S_1466	-89.41	49.07	North America	forest	soil	2011	9721	25	0.257175	11	0.52275	12.9118	25.7979	1294.27	23.903	-26.147	50.05	15.4368	-16.5792	15.4368	-16.5792	769	95	32	32.9701	265	114	265	114
S_1467	-120.35	50.88	North America	forest	soil	2010	9517	50	0.525376	14	4.46992	11.644	33.3649	841.215	23.22	-11.679	34.899	12.4785	0.234167	14.6405	-6.0045	503	64	22	26.6128	166	84	159	109
S_1468	-2.8376	52.9999	Europe	grassland	soil	2013 to 2014	244591	1076	0.439918	12	9.20567	8.04733	40.4551	441.809	20.484	0.592	19.892	7.01833	5.72633	14.9147	4.18667	691	71	45	14.5836	205	147	165	173
S_1469	-120.78	39.26	North America	forest	soil	2011	12280	6	0.0488599	5	11.2585	14.1325	46.2875	615.18	29.624	-0.908	30.532	4.74883	18.7678	19.4018	4.74883	1560	302	5	83.847	800	37	42	800
S_1470	-82.85	47.57	North America	forest	soil	2011	13131	26	0.198005	7	1.83404	12.1589	27.0132	1179.5	23.473	-21.538	45.011	10.4298	-12.0402	15.603	-13.4452	836	94	43	24.5275	266	142	254	155
S_1471	-85.6134	10.8484	North America	forest	soil	2013	61223	485	0.792186	6	25.989	8.76842	72.4004	76.9527	32.767	20.656	12.111	25.603	26.1018	27.1342	25.216	1685	332	2	91.75	858	14	236	461
S_1472	-61.7675	47.4639	North America	wetland	soil	2011	5839	184	3.15122	23	4.73067	6.47267	19.7844	903.607	20.512	-12.204	32.716	-2.16667	12.014	15.8367	-6.35067	989	107	67	16.9494	308	208	227	247
S_1473	-61.7675	47.4639	North America	grassland	soil	2011	5839	184	3.15122	23	4.73067	6.47267	19.7844	903.607	20.512	-12.204	32.716	-2.16667	12.014	15.8367	-6.35067	989	107	67	16.9494	308	208	227	247
S_1474	-155.238	19.414	North America	forest	shoot	2014	21315	7515	35.2569	13	17.6723	8.82067	70.4357	119.947	23.771	11.248	12.523	16.9392	18.7738	19.1157	16.2627	2044	250	86	37.4256	695	284	339	654
S_1475	13.8553	48.7766	Europe	forest	soil	2011	8489	718	8.458	32	5.28325	7.61283	30.9666	654.8	18.556	-6.028	24.584	13.383	0.637833	13.383	-2.512	1235	145	77	19.4224	380	256	380	315
S_1476	-105.643	40.0538	North America	tundra	soil	2015	9479	19	0.200443	4	-0.568042	12.5641	39.3525	721.09	17.459	-14.468	31.927	-3.4265	0.4905	8.80633	-8.1425	706	82	44	19.4493	228	145	174	159
S_1477	121.291	51.1539	Asia	forest	soil	2017	38637	762	1.9722	28	-5.03092	15.3292	26.7936	1587.77	22.139	-35.073	57.212	13.6155	-25.3742	13.6155	-25.3742	497	139	3	111.822	341	12	341	12
S_1478	-124.028	46.474	Pacific Ocean	aquatic	root	2016	27795	592	2.12988	9	10.4674	8.58552	48.0085	364.439	20.2286	2.34524	17.8833	6.73452	14.744	15.1837	6.26349	2140	335	43	61.002	960	162	178	906
S_1479	150.736	-33.6175	Australia	grassland	soil	2015	156919	456	0.290596	13	17.2454	12.9674	52.1324	435.574	28.761	3.887	24.874	22.0658	12.5488	22.4	11.5518	845	108	38	33.5815	314	132	291	139
S_1480	148.811	-35.3912	Australia	forest	soil	2013	20927	95	0.453959	19	10.4814	11.1709	44.4437	508.958	23.95	-1.185	25.135	7.09217	16.6865	16.6865	4.16617	1029	110	62	16.5093	301	208	208	293
S_1481	138.831	35.9195	Asia	forest	soil	2017	24794	2677	10.797	14	8.21696	9.59508	29.6914	827.44	24.536	-7.78	32.316	18.3643	-1.72033	18.3643	-1.72033	1547	250	27	62.0749	688	106	688	106
S_1482	9.85449	46.7352	Europe	forest	soil	2015	19590	951	4.85452	37	-1.489	7.4315	31.4534	592.12	10.937	-12.69	23.627	5.759	-8.02783	5.78583	-8.27267	1224	136	74	18.62	392	250	375	254
S_1483	106.386	36.2514	Asia	grassland	soil	2017	55429	821	1.48117	20	6.63292	11.8773	31.2808	947.865	24.787	-13.183	37.97	16.545	-5.48683	17.971	-5.48683	427	91	3	85.8368	242	12	221	12
S_1484	122.094	50.9421	Asia	forest	soil	2017	32179	49	0.152273	9	-4.6985	15.8582	27.3026	1592.1	22.723	-35.36	58.083	13.9405	-25.0753	13.9405	-25.0753	511	143	3	111.006	347	12	347	12
S_1485	-39.6956	-13.58	South America	forest	root	2014	79900	61	0.0763454	6	20.8013	6.57867	61.5749	147.008	26.134	15.45	10.684	19.4972	19.5777	22.4273	18.8927	1391	141	92	11.9101	382	297	359	380
S_1486	-117.114	46.7583	North America	cropland	soil	2012	10007	717	7.16498	18	8.34458	12.181	36.7119	734.026	28.505	-4.675	33.18	-0.0313333	17.2192	17.4313	-0.484	572	75	22	38.0133	216	72	83	196
S_1487	-155.36	19.622	North America	forest	shoot	2015	5128	1987	38.748	6	13.1934	10.4785	72.3653	138.096	20.13	5.65	14.48	11.8035	14.6623	14.8212	11.5542	1680	246	64	42.2934	618	224	250	528
S_1488	-126.31	52.32	North America	forest	soil	2008	6975	27	0.387097	8	-0.3985	10.6798	37.9754	624.573	15.017	-13.106	28.123	-4.208	7.305	7.44117	-7.51633	1196	157	65	33.8791	442	214	221	368
S_1489	-157.81	21.3346	North America	forest	shoot	2016	12110	342	2.82411	25	22.6381	6.87037	62.1157	134.491	27.9677	16.9071	11.0606	21.8554	23.8428	24.2663	21.0082	3287	400	153	28.2943	1072	572	695	934
S_1490	9.90369	46.8016	Europe	forest	soil	2015	23953	828	3.45677	34	1.10538	8.73808	34.212	621.387	14.457	-11.084	25.541	8.70833	-5.67117	8.70833	-6.19183	1180	140	67	24.9539	406	223	406	228
S_1491	-157.157	21.1997	North America	forest	shoot	2016	22117	295	1.33382	8	24.1247	8.09051	63.2208	164.285	30.4583	17.6611	12.7972	22.9736	25.7694	26.0907	22.1032	849	171	25	52.7516	347	114	118	329
S_1492	-155.576	19.5367	North America	tundra	air	2002	11079	7483	67.5422	17	7.84137	11.2494	75.1263	137.988	15.396	0.422	14.974	6.16533	9.01367	9.4735	6.16533	765	102	16	39.6607	268	119	129	268
S_1493	-84	30.75	North America	forest	litter	2014	28368	4021	14.1744	90	19.248	13.1845	45.1586	627.431	32.945	3.749	29.196	26.5935	20.104	26.5935	11.2133	1395	168	64	24.8685	453	250	453	353
S_1494	-38.0662	-54.0089	Antarctica	desert	soil	2011	10403	245	2.35509	3	1.6425	4.87967	39.9973	252.724	7.004	-5.196	12.2	3.96667	2.59667	4.75067	-1.472	1561	153	96	14.6361	450	309	440	398
S_1495	-83.5	35	North America	forest	soil	2012	21803	212	0.972343	26	12.2098	12.9837	41.2665	703.845	27.772	-3.691	31.463	4.5675	17.3877	20.703	3.34817	1850	190	129	10.1149	511	418	444	484
S_1496	-76.5511	38.8695	North America	forest	shoot	2016	42629	72	0.168899	17	13.1833	11.0629	32.3439	862.373	30.5156	-3.68831	34.2039	21.4974	2.41602	23.6952	2.41602	1100	108	72	12.5201	309	243	305	243
S_1497	-83.2344	35.082	North America	forest	soil	2017	62243	190	0.305255	22	11.3391	12.1509	39.7882	696.472	26.404	-4.135	30.539	3.719	16.4865	19.7407	2.59417	2000	203	146	9.46904	539	457	480	509
S_1498	-121.92	52.32	North America	forest	soil	2009	7199	58	0.805667	6	4.08979	11.2536	32.9563	823.1	21.955	-12.192	34.147	13.9487	-0.108	13.9487	-6.30333	509	65	22	31.3733	175	70	175	113
S_1499	128.065	42.058	Asia	forest	shoot	2013	12124	799	6.59023	26	-3.72487	12.7139	27.1381	1259.03	18.146	-28.703	46.849	11.306	-19.8072	11.306	-19.8072	930	224	7	96.5444	576	30	576	30
S_1500	149.597	-30.2009	Australia	cropland	soil	2014	33167	1256	3.7869	44	19.0433	14.917	50.3817	567.61	33.31	3.702	29.608	25.7603	11.7227	25.7603	11.7227	626	102	34	36.1423	230	115	230	115
S_1501	138.657	-35.0815	Australia	woodland	soil	2014	81271	1640	2.01794	21	14.8301	9.32467	46.0773	386.96	26.556	6.319	20.237	10.1348	19.575	19.5755	10.1348	816	123	21	51.1016	338	86	87	338
S_1502	119.212	-34.0003	Australia	shrubland	soil	2013	29506	122	0.413475	4	15.7715	12.0413	58.0581	336.991	26.825	6.085	20.74	12.598	19.7553	19.8987	11.7132	448	57	18	31.6255	152	68	77	145
S_1503	116.48	39.88	Asia	urban	air	2014	56368	20755	36.8205	120	12.4626	11.3616	28.1227	1112.36	31.313	-9.087	40.4	25.458	-1.893	25.458	-1.893	576	211	3	138.519	443	12	443	12
S_1504	-38.6359	-20.7191	Atlantic Ocean	aquatic	sediment	2013	45270	6002	13.2582	8	NA	NA	NA	NA	NA	NA	NA	NA	NA	NA	NA	NA	NA	NA	NA	NA	NA	NA	NA
S_1505	10.7462	45.8655	Europe	forest	shoot	2013	69857	91	0.130266	11	7.52304	8.47258	31.9082	675.615	21.788	-4.765	26.553	16.006	-0.521	16.006	-0.521	517	63	18	40.4225	182	64	182	64
S_1506	107.926	34.5567	Asia	forest	soil	2016	54695	2882	5.26922	61	11.1459	9.82475	28.809	895.714	27.769	-6.334	34.103	20.7185	-0.160167	22.0947	-0.160167	649	118	4	76.2499	338	18	286	18
S_1507	12.5389	54.9729	Europe	urban	soil	2014	41795	1378	3.29705	37	8.258	4.60724	22.1502	607.253	19.7974	-1.00263	20.8	15.6658	2.83026	15.861	1.32018	596	60	32	18.5594	178	111	173	120
S_1508	117.907	29.122	Asia	forest	soil	2011	5856	88	1.50273	23	17.2445	8.01175	25.8869	839.607	32.384	1.435	30.949	21.1997	8.58317	27.2077	6.61967	1682	298	45	58.5347	782	172	549	223
S_1509	15.4906	44.2116	Atlantic Ocean	aquatic	sediment	2016	141676	22	0.0155284	3	13.5357	10.1736	35.1319	682.862	29.6812	0.722917	28.9583	14.1174	22.1896	22.1896	5.48316	930	110	38	28.3057	319	153	153	238
S_1510	110.525	-66.2819	Antarctica	desert	soil	2006	105236	107	0.101676	13	-9.02977	6.17645	29.9849	574.442	2.59565	-18.0029	20.5986	-14.0659	-6.80797	-0.925845	-14.3831	314	35	21	17.0379	98	68	72	79
S_1511	110.546	-66.4717	Antarctica	desert	soil	2005	39085	1111	2.84252	2	0	1	100	0	0.5	-0.5	1	0	0	0	0	430	71	14	41.1061	164	67	143	143
S_1512	110.525	-66.2819	Antarctica	desert	soil	2006	259968	319	0.122707	10	-9.02977	6.17645	29.9849	574.442	2.59565	-18.0029	20.5986	-14.0659	-6.80797	-0.925845	-14.3831	314	35	21	17.0379	98	68	72	79
S_1513	-61.758	47.4738	North America	wetland	soil	2011	8808	346	3.92825	36	4.73067	6.47267	19.7844	903.607	20.512	-12.204	32.716	-2.16667	12.014	15.8367	-6.35067	989	107	67	16.9494	308	208	227	247
S_1514	-61.758	47.4738	North America	grassland	soil	2011	8807	346	3.92869	36	4.73067	6.47267	19.7844	903.607	20.512	-12.204	32.716	-2.16667	12.014	15.8367	-6.35067	989	107	67	16.9494	308	208	227	247
S_1515	13.1109	56.7009	Europe	forest	soil	2014	16566	2003	12.091	29	6.51471	8.09475	31.794	648.343	20.766	-4.694	25.46	3.31333	5.41767	14.7458	-1.08383	1110	117	57	22.4599	339	200	288	284
S_1516	-39.6956	-13.58	South America	forest	root	2014	87237	48	0.0550225	5	20.8013	6.57867	61.5749	147.008	26.134	15.45	10.684	19.4972	19.5777	22.4273	18.8927	1391	141	92	11.9101	382	297	359	380
S_1517	-79.3197	35.851	North America	woodland	shoot	2013	33549	5456	16.2628	25	14.7949	13.2789	39.0063	789.617	31.768	-2.275	34.043	24.435	10.1727	24.435	4.89533	1163	112	79	11.8818	325	256	325	278
S_1518	38.6189	7.08389	Africa	cropland	soil	2015	11678	955	8.17777	46	16.7713	14.6228	72.9682	76.0247	26.575	6.535	20.04	16.2917	16.1328	17.7875	16.0378	1036	144	20	51.0406	418	83	239	134
S_1519	25.6525	60.9662	Europe	urban	air	2019	19489	2656	13.6282	27	4.09675	8.54217	25.5524	876.052	22.167	-11.263	33.43	13.4795	-2.52683	15.2988	-6.37717	630	81	32	31.6154	221	101	212	126
S_1520	-79.1238	-2.8702	South America	forest	root	2013	76801	40	0.0520827	9	8.5665	10.5237	82.4545	68.2027	14.989	2.226	12.763	9.0705	7.61	9.0705	7.563	1162	136	67	19.9578	368	229	368	242
S_1521	-61.7164	47.4825	North America	grassland	soil	2011	8823	7	0.0793381	3	4.7775	6.25333	19.2885	901.526	20.4	-12.02	32.42	-2.09333	11.9233	15.905	-6.235	995	107	67	16.7793	308	210	229	247
S_1522	-61.7164	47.4825	North America	wetland	soil	2011	8825	7	0.0793201	3	4.7775	6.25333	19.2885	901.526	20.4	-12.02	32.42	-2.09333	11.9233	15.905	-6.235	995	107	67	16.7793	308	210	229	247
S_1523	101.931	14.5103	Asia	forest	shoot	2012	45106	25	0.055425	11	26.28	10.2603	57.4905	207.559	34.504	16.657	17.847	26.5803	23.7995	28.307	23.2178	1147	230	3	77.4432	559	28	278	43
S_1524	110.525	-66.2819	Antarctica	desert	soil	2006	473765	1840	0.388378	8	-9.02977	6.17645	29.9849	574.442	2.59565	-18.0029	20.5986	-14.0659	-6.80797	-0.925845	-14.3831	314	35	21	17.0379	98	68	72	79
S_1525	142.289	-36.6717	Australia	cropland	soil	2012	34516	2358	6.83161	49	14.606	12.9714	50.1311	467.734	29.505	3.63	25.875	9.71383	20.3173	20.4705	8.99967	459	52	22	30.0107	150	75	78	148
S_1526	-3.08327	51.5589	Europe	grassland	soil	2013 to 2014	297978	1734	0.581922	19	10.254	6.97246	36.9485	442.402	20.8988	2.02805	18.8707	6.21789	14.3209	15.9114	5.24878	974	105	54	23.2534	313	178	198	286
S_1527	137.573	36.579	Asia	tundra	root	2013	15892	66	0.415303	7	4.25738	9.32675	25.9372	975.264	22.443	-13.516	35.959	16.0952	-7.70483	16.0952	-7.70483	1852	252	78	43.8588	732	239	732	239
S_1528	-155.576	19.5367	North America	tundra	air	2002	25887	14553	56.2174	25	7.84137	11.2494	75.1263	137.988	15.396	0.422	14.974	6.16533	9.01367	9.4735	6.16533	765	102	16	39.6607	268	119	129	268
S_1529	-76.5534	38.8705	North America	forest	shoot	2016	42615	38127	89.4685	27	13.1833	11.0629	32.3439	862.373	30.5156	-3.68831	34.2039	21.4974	2.41602	23.6952	2.41602	1100	108	72	12.5201	309	243	305	243
S_1530	118.5	32.05	Asia	forest	rhizosphere	2017	32926	317	0.962765	22	15.2309	8.31967	25.5173	916.342	30.919	-1.685	32.604	26.2163	3.63617	26.2163	3.63617	1029	198	25	59.0861	470	101	470	101
S_1531	9.85393	46.7347	Europe	forest	soil	2015	52704	556	1.05495	29	-1.489	7.4315	31.4534	592.12	10.937	-12.69	23.627	5.759	-8.02783	5.78583	-8.27267	1224	136	74	18.62	392	250	375	254
S_1532	103.748	1.223	Asia	aquatic	shoot	2018	11458	2	0.0174551	2	27.3667	6.14762	83.0759	40.6252	31.2429	23.8429	7.4	26.9452	27.6643	27.8452	26.8167	2273	264	154	18.1625	711	478	482	630
S_1533	-156.637	20.9339	North America	forest	shoot	2015	14640	77	0.525956	6	21.4076	7.5655	64.8286	134.488	27.1	15.43	11.67	20.6247	22.6445	22.9992	19.7618	1584	215	61	38.7836	575	249	263	522
S_1534	10.8973	55.7408	Europe	cropland	soil	2014	10894	883	8.10538	58	8.49028	5.03611	23.8302	610.917	20.4	-0.733333	21.1333	9.66945	3.23056	16.1417	1.49167	526	55	28	20.5714	158	92	149	117
S_1535	110.525	-66.2818	Antarctica	desert	soil	2006	246762	661	0.267869	6	-9.02977	6.17645	29.9849	574.442	2.59565	-18.0029	20.5986	-14.0659	-6.80797	-0.925845	-14.3831	314	35	21	17.0379	98	68	72	79
S_1536	10.5233	56.2071	Europe	shrubland	soil	2014	36734	1351	3.67779	70	7.84035	7.14188	30.8665	599.392	20.643	-2.49494	23.138	8.62489	2.81983	15.4361	0.976371	657	69	36	20.7233	202	118	182	146
S_1537	145.881	-41.5554	Australia	forest	soil	2013	45891	76	0.16561	14	7.46275	8.36917	49.1697	319.416	17.485	0.464	17.021	3.87833	11.4597	11.4597	3.57233	2374	296	91	33.5168	829	333	333	820
S_1538	-39.1081	-14.4681	South America	forest	root	2014	54659	9	0.0164657	3	23.5675	6.18292	62.1461	132.773	28.382	18.433	9.949	24.265	22.5155	25.082	21.83	1967	207	118	17.6301	564	388	502	532
S_1539	0.864747	51.7867	Europe	aquatic	root	2013	60364	1528	2.53131	11	10.0203	7.86094	37.358	488.298	22.2398	1.19759	21.0422	7.61365	6.1747	16.209	4.49297	533	55	31	16.4357	158	108	133	127
S_1540	-156.928	21.0913	North America	forest	shoot	2016	24787	9558	38.5605	24	20.6848	7.35583	63.2488	138.998	26.384	14.754	11.63	19.8867	21.9655	22.3322	18.9838	1283	199	49	40.9622	485	192	238	456
S_1541	112.237	0.5917	Asia	cropland	shoot	2012	38089	924	2.4259	16	27.1023	8.86367	88.8855	35.5273	32.327	22.355	9.972	26.6598	27.3648	27.5347	26.6598	3789	395	220	19.0122	1162	702	891	1162
S_1542	-83.5	35	North America	forest	soil	2012	45811	864	1.88601	32	12.2098	12.9837	41.2665	703.845	27.772	-3.691	31.463	4.5675	17.3877	20.703	3.34817	1850	190	129	10.1149	511	418	444	484
S_1543	-5.66339	-15.9446	Africa	woodland	soil	2018	45029	2624	5.82736	28	NA	NA	NA	NA	NA	NA	NA	NA	NA	NA	NA	NA	NA	NA	NA	NA	NA	NA	NA
S_1544	-52.6789	4.08869	South America	forest	deadwood	2014	20398	2	0.00980488	1	25.2818	8.553	76.5095	46.3591	31.546	20.367	11.179	25.2345	25.868	25.868	24.7283	3131	479	81	48.8937	1242	315	315	961
S_1545	142.289	-36.6717	Australia	cropland	soil	2012	30905	301	0.973952	30	14.606	12.9714	50.1311	467.734	29.505	3.63	25.875	9.71383	20.3173	20.4705	8.99967	459	52	22	30.0107	150	75	78	148
S_1546	110.525	-66.2819	Antarctica	desert	soil	2006	144922	92	0.0634824	8	-9.02977	6.17645	29.9849	574.442	2.59565	-18.0029	20.5986	-14.0659	-6.80797	-0.925845	-14.3831	314	35	21	17.0379	98	68	72	79
S_1547	14.0428	38.0164	Europe	shrubland	soil	2011	5166	175	3.38753	50	16.3375	6.54595	31.3847	536.811	27.9543	7.09714	20.8571	14.6876	22.9167	23.2695	10.4014	489	73	4	59.5188	211	24	57	154
S_1548	26.5866	58.418	Europe	forest	topsoil	2013	47168	361	0.765349	31	5.35342	8.08217	25.6609	846.233	22.576	-8.92	31.496	14.5638	-0.780667	15.9578	-4.85517	619	80	28	34.6273	224	91	221	107
S_1549	9.91192	46.8028	Europe	forest	soil	2015	9910	433	4.36932	36	1.10538	8.73808	34.212	621.387	14.457	-11.084	25.541	8.70833	-5.67117	8.70833	-6.19183	1180	140	67	24.9539	406	223	406	228
S_1550	9.84685	46.7329	Europe	forest	soil	2015	19516	649	3.32548	31	-1.489	7.4315	31.4534	592.12	10.937	-12.69	23.627	5.759	-8.02783	5.78583	-8.27267	1224	136	74	18.62	392	250	375	254
S_1551	26.06	47.29	Europe	forest	soil	2017	39655	677	1.70722	50	6.14596	9.27092	31.7465	764.024	21.84	-7.363	29.203	14.107	-1.77083	15.6352	-3.01217	612	107	22	58.8291	280	71	279	71
S_1552	4.95	50.88	Europe	forest	root	2015	73173	472	0.645047	24	10.4541	7.221	31.6142	580.863	23.288	0.447	22.841	17.699	6.31883	17.699	3.51017	764	72	49	12.2534	212	162	212	185
S_1553	-76.5508	38.8695	North America	forest	shoot	2016	33078	120	0.362779	27	13.1833	11.0629	32.3439	862.373	30.5156	-3.68831	34.2039	21.4974	2.41602	23.6952	2.41602	1100	108	72	12.5201	309	243	305	243
S_1554	2.95	45.77	Europe	grassland	air	2016	7797	2716	34.8339	31	7.58021	8.40708	36.0432	559.806	20.781	-2.544	23.325	9.38883	1.76533	14.6438	1.11017	887	99	53	18.4735	254	174	240	189
S_1555	-155.366	19.6498	North America	forest	shoot	2015	18678	194	1.03866	11	13.1934	10.4785	72.3653	138.096	20.13	5.65	14.48	11.8035	14.6623	14.8212	11.5542	1680	246	64	42.2934	618	224	250	528
S_1556	-111.552	59.7184	North America	forest	lichen	2013	8868	64	0.721696	3	-2.47	11.2778	21.8136	1484.67	22.688	-29.013	51.701	14.9133	-11.1103	14.9133	-21.586	368	59	14	49.973	159	44	159	52
S_1557	110.525	-66.2819	Antarctica	desert	soil	2006	225261	281	0.124744	10	-9.02977	6.17645	29.9849	574.442	2.59565	-18.0029	20.5986	-14.0659	-6.80797	-0.925845	-14.3831	314	35	21	17.0379	98	68	72	79
S_1558	-61.1	10.46	South America	forest	soil	2015	100517	2114	2.10313	26	26.2478	7.27283	79.8686	57.2071	30.618	21.512	9.106	26.5063	25.9048	26.7307	25.4378	2254	277	72	42.698	774	240	717	455
S_1559	-76.5513	38.8692	North America	forest	shoot	2016	39330	22905	58.238	33	13.1833	11.0629	32.3439	862.373	30.5156	-3.68831	34.2039	21.4974	2.41602	23.6952	2.41602	1100	108	72	12.5201	309	243	305	243
S_1560	-76.6707	34.7181	North America	aquatic	water	2012	20639	129	0.62503	1	17.3472	10.1659	35.6455	701.443	30.9387	2.41935	28.5194	25.4651	12.4022	25.7344	8.52312	1447	176	74	23.7096	489	285	444	340
S_1561	23.1289	40.6589	Europe	grassland	soil	2013	5148	1083	21.0373	51	12.9942	9.79208	32.7955	756.969	29.369	-0.489	29.858	8.71967	21.817	22.4507	3.86533	470	55	26	21.855	149	83	94	123
S_1562	-95.15	31.11	North America	forest	soil	2012	9254	122	1.31835	16	18.9993	13.089	41.1759	709.357	34.525	2.737	31.788	22.6523	27.045	27.4712	10.0155	1124	120	72	14.5769	317	256	259	275
S_1563	-95.15	31.11	North America	forest	soil	2012	10556	174	1.64835	32	18.9993	13.089	41.1759	709.357	34.525	2.737	31.788	22.6523	27.045	27.4712	10.0155	1124	120	72	14.5769	317	256	259	275
S_1564	-155.76	20.113	North America	forest	shoot	2014	23451	13225	56.3942	8	19.0321	8.73125	68.133	132.749	25.283	12.468	12.815	17.6608	20.5672	20.58	17.393	1418	201	47	44.5465	509	174	208	487
S_1565	-4.54987	51.9858	Europe	forest	soil	2013 to 2014	224416	3150	1.40364	28	9.53012	5.58192	34.7523	392.179	18.39	2.328	16.062	8.09883	10.3417	14.5218	5.15817	1235	139	73	23.3075	403	230	282	320
S_1566	-99.6556	22.2465	North America	shrubland	soil	2009	91605	1281	1.3984	30	20.8138	14.5693	59.5347	310.752	32.975	8.503	24.472	22.8568	17.9043	24.0817	16.57	529	119	6	88.0844	284	29	207	32
S_1567	-67.2395	-54.5678	South America	forest	soil	2015	8750	29	0.331429	4	5.15346	6.29525	42.8715	317.954	12.897	-1.787	14.684	5.359	3.45033	8.92267	1.07967	510	54	26	22.2126	155	86	137	114
S_1568	110.525	-66.2818	Antarctica	desert	soil	2006	197599	657	0.332492	15	-9.02977	6.17645	29.9849	574.442	2.59565	-18.0029	20.5986	-14.0659	-6.80797	-0.925845	-14.3831	314	35	21	17.0379	98	68	72	79
S_1569	-4.31975	53.1595	Europe	grassland	soil	2013 to 2014	221051	12249	5.54126	25	10.1607	6.15897	37.1424	393.448	19.2192	2.63718	16.5821	8.61645	11.1427	15.0874	5.67714	969	117	53	25.5587	327	172	227	267
S_1570	-105.627	40.0575	North America	tundra	soil	2015	22032	175	0.794299	11	-0.568042	12.5641	39.3525	721.09	17.459	-14.468	31.927	-3.4265	0.4905	8.80633	-8.1425	706	82	44	19.4493	228	145	174	159
S_1571	13.1769	48.2878	Europe	grassland	rhizosphere	2014	8580	102	1.18881	29	8.51875	8.65083	31.4851	715.976	23.432	-4.044	27.476	17.2615	1.1075	17.2615	-0.320833	920	115	56	28.0069	329	177	329	180
S_1572	101.75	36.7	Asia	cropland	soil	2012	23463	1823	7.76968	26	4.59912	13.7513	35.5835	880.867	21.816	-16.829	38.645	14.695	-5.83883	14.695	-6.99767	400	91	0	98.8134	235	2	235	2
S_1573	-76.6707	34.7181	North America	aquatic	water	2013	24832	1	0.00402706	1	17.3472	10.1659	35.6455	701.443	30.9387	2.41935	28.5194	25.4651	12.4022	25.7344	8.52312	1447	176	74	23.7096	489	285	444	340
S_1574	112.83	22.57	Asia	forest	soil	2018	16013	340	2.12327	27	22.286	6.83825	31.4938	551.611	32.053	10.34	21.713	27.4203	16.5487	28.3112	14.953	1961	332	36	70.268	906	116	873	133
S_1575	10.4009	51.1028	Europe	forest	deadwood	2012	5427	100	1.84264	3	7.87262	7.57508	31.09	639.019	21.302	-3.063	24.365	15.8305	3.42533	15.8305	0.171667	805	84	52	13.2481	226	173	226	195
S_1576	106.611	-5.86356	Asia	aquatic	shoot	2010	33955	95	0.279782	8	26.7021	6.09583	78.1517	43.8548	30.8	23	7.8	26.1167	26.7583	27.175	26.1167	1586	329	38	71.5253	806	148	266	806
S_1577	9.34944	48.4996	Europe	forest	soil	2011	6549	22	0.335929	13	7.04483	7.893	31.3712	656.754	20.747	-4.413	25.16	13.5042	0.0896667	15.1517	-0.900333	937	113	60	21.2307	306	187	301	194
S_1578	9.11167	55.4717	Europe	cropland	soil	2012	19392	282	1.45421	34	7.91096	7.26992	32.0953	581.448	20.711	-1.94	22.651	8.73467	3.22383	15.152	1.09317	874	100	48	24.6637	287	155	223	203
S_1579	103.73	1.226	Asia	aquatic	shoot	2018	19878	1	0.00503069	1	27.3667	6.14762	83.0759	40.6252	31.2429	23.8429	7.4	26.9452	27.6643	27.8452	26.8167	2273	264	154	18.1625	711	478	482	630
S_1580	11.4166	51.6224	Europe	grassland	soil	2016	48178	5076	10.5359	100	8.09271	7.84625	31.525	637.803	22.124	-2.765	24.889	14.349	1.188	16.0228	0.4475	592	66	34	20.9803	188	116	185	120
S_1581	110.2	31.24	Asia	forest	soil	2011	19784	123	0.621715	23	14.1887	8.42775	27.8144	799.924	29.104	-1.196	30.3	23.832	4.0385	23.832	4.0385	1224	210	19	63.9049	535	68	535	68
S_1582	-52.6786	4.08583	South America	forest	deadwood	2014	7116	6	0.084317	2	25.2818	8.553	76.5095	46.3591	31.546	20.367	11.179	25.2345	25.868	25.868	24.7283	3131	479	81	48.8937	1242	315	315	961
S_1583	23.2006	41.6661	Europe	grassland	soil	2014	17076	185	1.08339	37	13.0702	11.3949	34.4851	808.195	30.998	-2.045	33.043	17.2578	22.252	23.0618	3.09317	476	51	30	19.3149	139	99	118	110
S_1584	-158.096	21.4387	North America	forest	shoot	2015	20469	5085	24.8424	41	22.5286	8.12333	63.9733	155.316	28.73	16.032	12.698	21.4507	24.0855	24.3762	20.6078	1571	235	53	46.4565	618	187	195	550
S_1585	99.49	26.52	Asia	cropland	root	2017	50838	5273	10.3722	41	8.995	10.6588	45.5759	489.263	18.495	-4.892	23.387	14.6478	3.52633	14.6478	2.68733	899	150	13	60.3723	400	59	400	73
S_1586	98.3833	37.0167	Asia	grassland	soil	2011	31214	3816	12.2253	53	1.41612	14.0498	35.5312	941.942	19.918	-19.624	39.542	12.5913	-9.579	12.5913	-10.5332	226	52	2	97.1954	143	7	143	8
S_1587	-21.55	74.4667	North America	tundra	soil	2011	23607	80	0.338883	13	-9.94079	5.52392	18.1296	954.976	7.37	-23.099	30.469	-17.8818	-6.57533	2.98167	-19.6403	263	37	9	36.1973	89	33	67	79
S_1588	-21.55	74.4667	North America	tundra	soil	2011	15197	28	0.184247	7	-9.94079	5.52392	18.1296	954.976	7.37	-23.099	30.469	-17.8818	-6.57533	2.98167	-19.6403	263	37	9	36.1973	89	33	67	79
S_1589	-21.55	74.4667	North America	tundra	soil	2011	26044	181	0.694978	9	-9.94079	5.52392	18.1296	954.976	7.37	-23.099	30.469	-17.8818	-6.57533	2.98167	-19.6403	263	37	9	36.1973	89	33	67	79
S_1590	-83.96	35.84	North America	forest	shoot	2014	194154	122438	63.0623	86	14.3034	13.3081	38.9137	811.157	31.389	-2.81	34.199	22.1855	20.1168	24.1087	4.087	1210	126	72	14.815	334	248	318	312
S_1591	107.921	34.5614	Asia	forest	soil	2016	64804	1891	2.91803	43	11.1459	9.82475	28.809	895.714	27.769	-6.334	34.103	20.7185	-0.160167	22.0947	-0.160167	649	118	4	76.2499	338	18	286	18
S_1592	92.7704	55.8859	Asia	forest	shoot	2012	15459	1652	10.6863	41	-0.337583	10.5528	24.839	1165.35	22.183	-20.302	42.485	14.284	-12.9133	14.284	-14.5437	507	85	12	56.3355	228	43	228	55
S_1593	113.766	35.1278	Asia	cropland	rhizosphere	2017	22238	1758	7.90539	35	14.1363	10.7882	29.0264	990.585	31.689	-5.478	37.167	25.9902	1.457	25.9902	1.457	564	145	3	94.7651	331	15	331	15
S_1594	140.735	-34.0562	Australia	woodland	soil	2013	30745	1442	4.69019	36	17.6108	14.4743	51.1027	519.766	33.192	4.868	28.324	14.6182	23.5897	24.0825	11.234	265	34	11	24.8147	86	49	56	73
S_1595	114.03	22.49	Asia	aquatic	sediment	2016	53662	979	1.82438	26	22.7824	6.29194	31.3546	516.565	31.7297	11.6626	20.067	28.4068	17.5659	28.4068	15.9538	1979	351	25	78.211	1009	89	1009	98
S_1596	-106.534	52.1699	North America	grassland	rhizosphere	2014	7616	222	2.91492	9	2.27537	11.9091	25.3493	1300.11	24.831	-22.149	46.98	15.194	-12.1292	17.2162	-14.7043	364	64	11	60.8035	173	42	168	43
S_1597	24.7036	68.4878	Europe	desert	shoot	2011	6327	2	0.0316106	1	-2.59008	9.64317	24.3699	1050.63	17.879	-21.691	39.57	10.9332	-9.3425	10.9332	-15.0705	569	108	24	57.2548	270	77	270	89
S_1598	-72.95	-40.79	South America	forest	soil	2013	20285	237	1.16835	19	11.0859	9.95633	52.5816	320.872	21.937	3.002	18.935	7.86133	15.1795	15.1795	7.247	1458	225	52	51.3283	631	183	183	585
S_1599	-72.95	-40.79	South America	forest	soil	2013	23078	300	1.29994	28	11.0859	9.95633	52.5816	320.872	21.937	3.002	18.935	7.86133	15.1795	15.1795	7.247	1458	225	52	51.3283	631	183	183	585
S_1600	-78.9864	36.0162	North America	woodland	shoot	2013	15474	3645	23.5556	18	14.9693	13.1728	38.697	791.285	31.941	-2.1	34.041	24.6092	10.3715	24.6092	5.01283	1145	109	79	11.2878	314	254	314	271
S_1601	132.814	-12.6763	Australia	shrubland	soil	2013	65568	136	0.207418	16	28.0502	11.6232	60.5878	180.192	36.867	17.683	19.184	28.6258	25.4472	30.1245	25.4472	1506	354	1	113.654	1012	3	401	3
S_1602	101.634	3.2394	Asia	forest	soil	2014	19141	751	3.92351	48	26.8805	9.19725	90.293	33.9959	32.138	21.952	10.186	26.6112	26.9758	27.3147	26.4427	2503	307	131	28.464	840	434	600	714
S_1603	9.84934	46.7328	Europe	forest	soil	2015	15405	1246	8.08828	28	-1.489	7.4315	31.4534	592.12	10.937	-12.69	23.627	5.759	-8.02783	5.78583	-8.27267	1224	136	74	18.62	392	250	375	254
S_1604	102.52	25.41	Asia	cropland	soil	2017	88337	2126	2.40669	84	15.0838	11.2191	47.052	449.188	25.106	1.262	23.844	19.6793	9.00567	19.7123	9.00567	855	175	11	85.6407	479	35	398	35
S_1605	-96.6112	39.1009	North America	grassland	soil	2015	7955	210	2.63985	39	12.4871	12.9611	31.3274	1036.14	32.743	-8.63	41.373	22.5332	-0.770167	24.9655	-0.770167	886	134	22	51.7762	365	72	321	72
S_1606	-82.3308	9.41545	Atlantic Ocean	aquatic	root	2017	41233	19961	48.4103	11	25.9063	6.90955	81.09	52.1997	29.9937	21.4729	8.52083	26.1851	25.3764	26.4472	25.1385	2795	339	119	29.4221	879	445	728	624
S_1607	78.1093	-68.4938	Antarctica	desert	soil	2013	174357	37	0.0212208	1	NA	NA	NA	NA	NA	NA	NA	NA	NA	NA	NA	NA	NA	NA	NA	NA	NA	NA	NA
S_1608	19.25	42.3519	Europe	grassland	soil	2014	5426	319	5.8791	19	15.1455	10.1838	32.9849	756.162	31.784	0.91	30.874	10.7843	24.7568	24.7568	6.17683	1617	234	39	45.2796	625	156	156	517
S_1609	-4.45	53.17	Europe	cropland	soil	2013 to 2014	175316	1404	0.80084	29	10.1793	5.81951	36.4345	381.579	18.9253	2.95275	15.9725	8.75037	13.4168	15.015	5.87601	880	108	47	26.4204	299	154	204	246
S_1610	-76.5532	38.8677	North America	forest	shoot	2016	102931	10494	10.1952	64	13.1833	11.0629	32.3439	862.373	30.5156	-3.68831	34.2039	21.4974	2.41602	23.6952	2.41602	1100	108	72	12.5201	309	243	305	243
S_1611	-155.576	19.5367	North America	tundra	air	2002	56547	40074	70.8685	17	7.84137	11.2494	75.1263	137.988	15.396	0.422	14.974	6.16533	9.01367	9.4735	6.16533	765	102	16	39.6607	268	119	129	268
S_1612	25.7946	61.1032	Europe	forest	soil	2019	64537	586	0.908006	7	3.83817	7.92183	24.0172	890.536	21.391	-11.593	32.984	13.3497	-2.80183	15.124	-6.93217	616	80	31	32.7774	222	98	213	122
S_1613	8.8075	46.4719	Europe	forest	shoot	2013	107898	91338	84.6522	7	4.60992	7.81583	33.4553	583.091	17.453	-5.909	23.362	12.0465	-1.971	12.0465	-1.971	1500	160	75	25.234	474	248	474	248
S_1614	-155.576	19.5367	North America	tundra	air	2001	48452	35670	73.6193	29	7.84137	11.2494	75.1263	137.988	15.396	0.422	14.974	6.16533	9.01367	9.4735	6.16533	765	102	16	39.6607	268	119	129	268
S_1615	8.36681	46.5657	Europe	woodland	soil	2017	34068	1089	3.19655	19	0.680792	6.52542	29.6327	568.834	12.888	-9.133	22.021	7.804	-5.501	7.97517	-5.501	1284	121	81	12.8057	361	263	349	263
S_1616	115.162	-30.2966	Australia	shrubland	soil	2012	51431	200	0.388871	17	19.4913	13.1199	53.446	434.072	33.415	8.867	24.548	14.526	24.688	25.084	14.526	567	114	7	83.6664	313	32	40	313
S_1617	118.5	32.05	Asia	forest	rhizosphere	2017	37185	826	2.22133	44	15.2309	8.31967	25.5173	916.342	30.919	-1.685	32.604	26.2163	3.63617	26.2163	3.63617	1029	198	25	59.0861	470	101	470	101
S_1618	114.327	30.5793	Asia	cropland	soil	2015	18011	3834	21.287	90	17.2627	7.87633	24.7341	895.808	32.826	0.982	31.844	25.8283	7.983	28.0102	5.958	1273	207	32	54.9344	565	130	509	130
S_1619	15.774	-23.7323	Africa	desert	rhizosphere	2017	78641	5218	6.63522	26	19.9336	15.7333	69.9069	271.852	30.731	8.225	22.506	22.9672	16.3243	22.9672	16.3243	104	31	0	114.376	79	2	79	2
S_1620	114.33	30.58	Asia	cropland	topsoil	2015	18014	3834	21.2834	90	17.2627	7.87633	24.7341	895.808	32.826	0.982	31.844	25.8283	7.983	28.0102	5.958	1273	207	32	54.9344	565	130	509	130
S_1621	-111.552	59.7183	North America	forest	shoot	2013	24625	508	2.06294	8	-2.47	11.2778	21.8136	1484.67	22.688	-29.013	51.701	14.9133	-11.1103	14.9133	-21.586	368	59	14	49.973	159	44	159	52
S_1622	29.2411	-25.8407	Africa	grassland	rhizosphere	2015	36796	730	1.98391	28	16.3129	14.2037	60.1162	342.446	25.763	2.136	23.627	19.295	11.5903	19.7012	11.5903	705	130	4	80.932	366	18	337	18
S_1623	-155.745	20.1323	North America	grassland	soil	2015	53343	172	0.322442	22	17.3204	7.09083	64.6974	115.875	22.591	11.631	10.96	16.7683	18.2457	18.7593	15.935	2285	289	111	33.416	784	383	423	656
S_1624	147.117	-7.30579	Australia	forest	soil	2011	5649	638	11.294	71	25.49	8.49421	80.9757	71.2889	30.8729	20.3831	10.4898	24.5627	26.3051	26.3051	24.5627	3086	309	207	11.6636	873	673	673	873
S_1625	103.748	1.223	Asia	aquatic	shoot	2018	32670	1	0.00306091	1	27.3667	6.14762	83.0759	40.6252	31.2429	23.8429	7.4	26.9452	27.6643	27.8452	26.8167	2273	264	154	18.1625	711	478	482	630
S_1626	7.653	46.6859	Europe	forest	shoot	2013	41763	20621	49.3762	14	8.60642	8.97433	34.3818	646.254	22.902	-3.2	26.102	16.5948	2.03433	16.5948	0.7915	1070	121	69	18.856	339	214	339	225
S_1627	160.93	-76.91	Antarctica	desert	soil	2010 to 2011	37974	2	0.00526676	1	-24.688	5.51433	21.8433	739.569	-9.933	-35.178	25.245	-28.4262	-14.4232	-14.3	-31.2018	83	15	0	50.9433	29	11	14	25
S_1628	110.525	-66.2819	Antarctica	desert	soil	2006	159901	164	0.102563	9	-9.02977	6.17645	29.9849	574.442	2.59565	-18.0029	20.5986	-14.0659	-6.80797	-0.925845	-14.3831	314	35	21	17.0379	98	68	72	79
S_1629	-2.97133	37.0196	Europe	shrubland	soil	2013	51160	454	0.887412	12	10.8772	12.6538	39.3734	686.786	29.943	-2.195	32.138	4.319	19.835	19.9797	3.34533	591	75	8	48.7618	217	43	46	211
S_1630	-120.35	50.88	North America	forest	soil	2010	7579	470	6.20135	33	4.46992	11.644	33.3649	841.215	23.22	-11.679	34.899	12.4785	0.234167	14.6405	-6.0045	503	64	22	26.6128	166	84	159	109
S_1631	-95.15	31.11	North America	forest	soil	2012	20495	496	2.4201	27	18.9993	13.089	41.1759	709.357	34.525	2.737	31.788	22.6523	27.045	27.4712	10.0155	1124	120	72	14.5769	317	256	259	275
S_1632	-82.25	46.75	North America	forest	soil	2011	10378	281	2.70765	22	2.82467	11.2623	26.3053	1130.47	23.662	-19.152	42.814	11.1327	-10.489	16.115	-11.7085	923	98	45	22.3602	293	161	265	176
S_1633	-3.34738	36.9333	Europe	shrubland	soil	2014	22616	169	0.747259	7	10.717	12.7354	39.933	675.321	29.592	-2.3	31.892	4.29433	19.5562	19.6082	3.26667	644	84	7	51.9	244	43	44	238
S_1634	166.075	-21.9328	Australia	mangrove	sediment	2016	351746	10596	3.0124	9	23.4223	8.22724	57.5796	235.445	30.2231	15.9346	14.2885	26.2212	21.3897	26.2212	20.525	1292	204	38	49.5137	559	154	559	246
S_1635	150.734	-33.621	Australia	aquatic	soil	2015	164786	881	0.534633	41	17.2454	12.9674	52.1324	435.574	28.761	3.887	24.874	22.0658	12.5488	22.4	11.5518	845	108	38	33.5815	314	132	291	139
S_1636	-155.576	19.5367	North America	tundra	air	2012	77539	52560	67.7852	25	7.84137	11.2494	75.1263	137.988	15.396	0.422	14.974	6.16533	9.01367	9.4735	6.16533	765	102	16	39.6607	268	119	129	268
S_1637	-83.96	35.84	North America	forest	shoot	2014	267264	82686	30.9379	99	14.3034	13.3081	38.9137	811.157	31.389	-2.81	34.199	22.1855	20.1168	24.1087	4.087	1210	126	72	14.815	334	248	318	312
S_1638	-83.96	35.84	North America	forest	shoot	2014	76152	5579	7.32614	54	14.3034	13.3081	38.9137	811.157	31.389	-2.81	34.199	22.1855	20.1168	24.1087	4.087	1210	126	72	14.815	334	248	318	312
S_1639	-83.96	35.84	North America	forest	shoot	2014	29917	6602	22.0677	70	14.3034	13.3081	38.9137	811.157	31.389	-2.81	34.199	22.1855	20.1168	24.1087	4.087	1210	126	72	14.815	334	248	318	312
S_1640	-4.3246	53.2493	Europe	forest	soil	2013 to 2014	73009	512	0.701283	14	10.1689	6.31599	37.5365	394.568	19.4182	2.59192	16.8263	8.57441	11.1744	15.1062	5.6734	956	116	51	26.1927	324	167	224	265
S_1641	89.1	46.9	Asia	desert	soil	2016	27421	2248	8.1981	38	3.286	13.9108	25.6904	1509.62	29.214	-24.934	54.148	18.6845	-13.6865	20.5508	-16.3632	152	23	5	36.0268	52	19	52	24
S_1642	-76.5535	38.8674	North America	forest	shoot	2016	45278	11326	25.0144	57	13.1833	11.0629	32.3439	862.373	30.5156	-3.68831	34.2039	21.4974	2.41602	23.6952	2.41602	1100	108	72	12.5201	309	243	305	243
S_1643	-76.6707	34.7181	North America	aquatic	water	2012	50824	38	0.0747678	3	17.3472	10.1659	35.6455	701.443	30.9387	2.41935	28.5194	25.4651	12.4022	25.7344	8.52312	1447	176	74	23.7096	489	285	444	340
S_1644	-111.553	59.7181	North America	forest	shoot	2013	16625	492	2.9594	7	-2.47	11.2778	21.8136	1484.67	22.688	-29.013	51.701	14.9133	-11.1103	14.9133	-21.586	368	59	14	49.973	159	44	159	52
S_1645	-95.078	18.5861	North America	forest	root	2014	10408	31	0.297848	20	25.4573	8.83333	56.9893	224.821	33.2188	17.7188	15.5	26.5854	24.5417	27.7427	22.2521	2459	462	36	70.737	1165	138	652	359
S_1646	101.2	37.5	Asia	grassland	soil	2013	56681	2532	4.46711	34	-1.37663	13.6271	35.5325	871.587	15.8	-22.551	38.351	8.8425	-12.6265	8.8425	-12.6265	486	107	1	99.821	294	5	294	5
S_1647	-76.551	38.867	North America	forest	shoot	2016	35571	1707	4.79885	21	13.1833	11.0629	32.3439	862.373	30.5156	-3.68831	34.2039	21.4974	2.41602	23.6952	2.41602	1100	108	72	12.5201	309	243	305	243
S_1648	-52.1496	4.19517	South America	forest	root	2014	51650	89	0.172314	11	25.6024	8.33275	75.4983	47.3744	31.905	20.868	11.037	25.474	26.2548	26.2548	25.087	3333	519	88	49.7129	1299	327	327	1046
S_1649	145.596	-33.4563	Australia	forest	soil	2003 to 2015	33492	3772	11.2624	43	17.6877	13.509	45.8663	603.201	33.096	3.643	29.453	13.9642	22.1362	25.081	10.1953	405	43	27	13.1085	110	92	102	99
S_1650	128.117	42.1333	Asia	forest	soil	2014	16942	230	1.35757	32	0.149708	12.2422	26.5945	1231.01	21.386	-24.647	46.033	14.7872	-15.695	14.7872	-15.695	753	183	4	101.293	482	18	482	18
S_1651	116.184	-32.5889	Australia	forest	soil	2016	96554	257	0.266172	26	15.7524	11.9965	50.6139	437.205	29.262	5.56	23.702	10.7777	21.1425	21.3452	10.7777	1025	198	15	77.7805	538	60	69	538
S_1652	-4.26798	52.1714	Europe	grassland	soil	2013 to 2014	171714	1085	0.631865	13	9.50281	5.55736	35.33	379.573	18.1558	2.42597	15.7299	8.11926	10.232	14.3532	5.30671	1207	138	68	24.4594	398	218	280	311
S_1653	15.184	47.622	Europe	tundra	shoot	2016	9307	2119	22.7678	18	3.39725	8.2035	32.4968	649.022	16.975	-8.269	25.244	11.4123	-4.29317	11.4123	-4.29317	1399	179	76	27.6211	487	248	487	248
S_1654	30.1021	62.6287	Europe	forest	soil	2019	21839	2483	11.3696	21	2.18767	8.3565	23.5467	959.846	21.15	-14.339	35.489	14.3763	-4.64067	14.3763	-9.5185	647	82	34	31.6204	227	103	227	130
S_1655	-4.97427	51.796	Europe	forest	soil	2013 to 2014	335335	2684	0.800394	26	10.4957	5.48081	35.5337	373.135	19.0232	3.59899	15.4242	9.20556	13.5838	15.2795	6.3399	954	110	55	24.2533	317	177	218	241
S_1656	-155.834	20.147	North America	grassland	soil	2015	25992	3623	13.9389	20	23.2315	8.75759	69.3076	144.758	29.3746	16.7388	12.6358	22.5435	24.9102	24.9102	21.4122	987	120	42	28.7428	325	170	170	270
S_1657	-123.267	54.3333	North America	forest	soil	2014	271230	18752	6.91369	49	2.72242	11.3492	31.0587	921.568	21.399	-15.142	36.541	13.6822	-2.02233	13.6822	-9.012	593	67	28	24.2107	181	96	181	147
S_1658	101.259	21.9501	Asia	forest	soil	2013	27233	837	3.07348	41	22.0539	10.8538	52.2141	347.239	30.919	10.132	20.787	24.9303	18.699	25.3555	17.1613	1616	291	16	76.1966	833	71	639	80
S_1659	8.8806	45.9635	Europe	forest	shoot	2013	88466	67709	76.5367	7	10.8826	8.94683	32.7351	678.411	25.589	-1.742	27.331	13.9328	2.71117	19.4322	2.71117	1426	168	61	30.6629	460	208	422	208
S_1660	-76.5495	38.8666	North America	forest	shoot	2016	59862	1415	2.36377	33	13.1833	11.0629	32.3439	862.373	30.5156	-3.68831	34.2039	21.4974	2.41602	23.6952	2.41602	1100	108	72	12.5201	309	243	305	243
S_1661	105.06	37.5843	Asia	desert	soil	2015	36792	1225	3.32953	23	9.41971	14.9686	32.7619	1112.53	31.214	-14.475	45.689	20.9863	-4.99817	22.5398	-4.99817	192	52	2	93.5814	116	7	111	7
S_1662	-155.576	19.5367	North America	tundra	air	2001	50182	27620	55.0397	19	7.84137	11.2494	75.1263	137.988	15.396	0.422	14.974	6.16533	9.01367	9.4735	6.16533	765	102	16	39.6607	268	119	129	268
S_1663	13.778	52.9517	Europe	forest	deadwood	2012	10873	5774	53.104	9	8.61146	7.49042	29.4203	679.626	22.64	-2.82	25.46	17.0327	3.89483	17.0327	0.398833	596	79	31	27.2747	204	106	204	126
S_1664	14.8599	-22.6719	Africa	desert	soil	2012	10772	5051	46.8901	16	20.4033	13.0285	71.159	197.768	28.918	10.609	18.309	22.7843	17.9503	22.7843	17.9503	30	12	0	106.557	24	0	24	0
S_1665	120.4	30.32	Asia	urban	soil	2017	15714	379	2.41186	17	16.5662	7.98833	25.1696	870.458	32.28	0.542	31.738	24.559	7.849	26.9703	5.61283	1274	184	42	44.3814	464	148	454	176
S_1666	-117.086	46.7792	North America	cropland	soil	2016	17519	1227	7.00382	16	8.34458	12.181	36.7119	734.026	28.505	-4.675	33.18	-0.0313333	17.2192	17.4313	-0.484	572	75	22	38.0133	216	72	83	196
S_1667	-118.502	47.9046	North America	cropland	rhizosphere	2015	37849	2875	7.59597	17	8.41779	13.0297	35.7175	853.664	29.481	-6.999	36.48	-1.40267	18.476	18.8753	-2.1475	341	47	15	34.6814	125	51	60	112
S_1668	-155.576	19.5367	North America	tundra	air	2001	34961	22120	63.2705	21	7.84137	11.2494	75.1263	137.988	15.396	0.422	14.974	6.16533	9.01367	9.4735	6.16533	765	102	16	39.6607	268	119	129	268
S_1669	-118.406	46.9102	North America	cropland	rhizosphere	2016	49891	2412	4.83454	36	9.69704	13.3816	37.9318	815.125	30.648	-4.63	35.278	0.308167	19.4525	19.9157	-0.117667	314	45	12	41.1347	123	39	42	110
S_1670	-117.083	46.7815	North America	cropland	soil	2016	16964	923	5.44093	6	8.15425	12.3777	36.8328	737.658	28.568	-5.037	33.605	-0.252833	17.0975	17.2762	-0.719333	627	80	24	36.0261	230	81	93	210
S_1671	16.6488	49.2616	Europe	forest	litter	2013	11763	1292	10.9836	47	8.05408	7.80483	28.9454	736.051	22.785	-4.179	26.964	15.5797	0.3065	17.0438	-1.01633	534	83	25	42.6839	215	78	214	82
S_1672	-96.6106	39.101	North America	grassland	soil	2015	33580	150	0.446694	25	12.4871	12.9611	31.3274	1036.14	32.743	-8.63	41.373	22.5332	-0.770167	24.9655	-0.770167	886	134	22	51.7762	365	72	321	72
S_1673	110.547	-66.4719	Antarctica	desert	soil	2005	78832	5224	6.62675	6	0	1	100	0	0.5	-0.5	1	0	0	0	0	430	71	14	41.1061	164	67	143	143
S_1674	113.766	35.1278	Asia	cropland	rhizosphere	2017	24025	811	3.37565	50	14.1363	10.7882	29.0264	990.585	31.689	-5.478	37.167	25.9902	1.457	25.9902	1.457	564	145	3	94.7651	331	15	331	15
S_1675	110.545	-66.4717	Antarctica	desert	soil	2005	55146	4	0.00725347	2	0	1	100	0	0.5	-0.5	1	0	0	0	0	430	71	14	41.1061	164	67	143	143
S_1676	118.73	-34.3037	Australia	woodland	soil	2013	28505	212	0.743729	14	16.0868	11.9522	57.0564	351.574	27.375	6.427	20.948	12.8117	20.2522	20.3815	11.86	441	56	17	33.643	152	64	72	145
S_1677	-83.96	35.84	North America	forest	shoot	2014	92992	79661	85.6644	33	14.3034	13.3081	38.9137	811.157	31.389	-2.81	34.199	22.1855	20.1168	24.1087	4.087	1210	126	72	14.815	334	248	318	312
S_1678	14.5336	60.1289	Europe	forest	soil	2008	7818	38	0.486058	8	3.58358	8.73033	29.0546	770.844	20.212	-9.836	30.048	13.4552	-4.77167	13.4552	-5.5325	824	95	40	25.5921	268	145	268	160
S_1679	115.02	-30.041	Australia	woodland	soil	2013	31097	202	0.64958	6	19.9279	12.7284	52.1721	433.492	33.67	9.273	24.397	16.1172	23.1938	25.5312	14.9733	542	117	6	85.8058	302	31	37	302
S_1680	114.683	37.8833	Asia	cropland	soil	2016	30150	2064	6.84577	55	13.1866	11.5138	28.5165	1078.28	31.971	-8.405	40.376	25.87	-0.792167	25.87	-0.792167	472	143	3	119.838	327	11	327	11
S_1681	99.49	26.52	Asia	cropland	rhizosphere	2017	83817	18337	21.8774	50	8.995	10.6588	45.5759	489.263	18.495	-4.892	23.387	14.6478	3.52633	14.6478	2.68733	899	150	13	60.3723	400	59	400	73
S_1682	8.1287	56.3135	Europe	grassland	soil	2014	18997	406	2.13718	14	8.60234	4.8901	23.7648	587.455	19.5104	-1.06667	20.5771	10.024	3.44479	15.749	1.71563	800	101	39	33.3047	293	133	181	160
S_1683	8.91695	57.0507	Europe	cropland	soil	2014	32980	1040	3.15343	49	7.88977	6.30343	29.157	584.954	19.8533	-1.76556	21.6189	8.77556	3.03852	15.2194	1.11481	772	90	41	26.3606	263	134	189	176
S_1684	5.63	52.25	Europe	forest	deadwood	2015	22434	1089	4.85424	15	9.46792	8.15467	35.9426	555.585	22.292	-0.396	22.688	6.45133	5.44933	16.3773	2.80883	825	82	49	14.8758	235	171	211	207
S_1685	-99.8946	22.6483	North America	shrubland	soil	2008	48245	7524	15.5954	60	22.2248	16.8531	62.6905	336.304	35.105	8.222	26.883	24.6928	18.9137	25.7227	17.5707	425	80	7	75.7241	210	29	189	35
S_1686	15.2	46.33	Europe	forest	root	2017	19056	382	2.00462	18	9.65829	10.2758	34.6674	737.184	25.572	-4.069	29.641	18.6485	2.06433	18.6485	0.478	1187	146	50	31.2451	409	177	409	180
S_1687	-117.085	46.7804	North America	cropland	soil	2016	13487	2905	21.5393	2	8.34458	12.181	36.7119	734.026	28.505	-4.675	33.18	-0.0313333	17.2192	17.4313	-0.484	572	75	22	38.0133	216	72	83	196
S_1688	-61.7456	47.457	North America	forest	root	2010	10482	43	0.410227	10	4.7775	6.25333	19.2885	901.526	20.4	-12.02	32.42	-2.09333	11.9233	15.905	-6.235	995	107	67	16.7793	308	210	229	247
S_1689	114.03	22.49	Asia	aquatic	sediment	2015	49621	4475	9.01836	18	22.7824	6.29194	31.3546	516.565	31.7297	11.6626	20.067	28.4068	17.5659	28.4068	15.9538	1979	351	25	78.211	1009	89	1009	98
S_1690	-85.5998	10.8699	North America	forest	soil	2013	94288	2132	2.26116	35	25.989	8.76842	72.4004	76.9527	32.767	20.656	12.111	25.603	26.1018	27.1342	25.216	1685	332	2	91.75	858	14	236	461
S_1691	-157.662	21.2919	North America	forest	shoot	2015	11139	10365	93.0514	4	23.8823	7.13125	62.4179	143.089	29.45	18.025	11.425	22.9208	24.5417	25.5875	22.1417	801	117	21	41.108	308	102	170	269
S_1692	133.34	48.03	Asia	grassland	soil	2012	43416	263	0.605767	10	1.35104	10.4516	19.72	1583.47	26.678	-26.322	53	19.637	-19.4487	19.637	-19.4487	621	139	7	87.8798	350	26	350	26
S_1693	49.3356	55.6158	Asia	cropland	rhizosphere	2016	51976	7175	13.8044	34	3.55788	8.49908	20.9958	1194.3	24.492	-15.988	40.48	17.7838	-4.026	17.7838	-11.3512	532	65	25	30.8154	190	86	190	100
S_1694	138.798	35.9149	Asia	forest	soil	2016	71528	1431	2.00062	23	6.84642	9.62733	29.8152	825.117	22.963	-9.327	32.29	16.9488	-3.0875	16.9488	-3.13167	1752	289	32	61.5439	778	122	778	184
S_1695	-123	43.95	North America	wetland	shoot	2016	29170	832	2.85225	11	11.6676	12.4024	44.7224	541.966	28.64	0.908	27.732	5.75367	18.3975	18.6773	5.42917	1234	199	16	63.3652	574	87	90	514
S_1696	-3.70758	52.8102	Europe	grassland	soil	2013 to 2014	154310	651	0.421878	6	7.30021	6.53992	37.4544	411.925	17.219	-0.242	17.461	3.60933	11.1128	12.5953	2.71017	1710	194	95	25.2913	570	306	336	509
S_1697	138.651	-35.1021	Australia	woodland	soil	2014	42017	5803	13.8111	27	14.9415	9.87392	47.3183	391.308	27.043	6.176	20.867	10.229	19.7718	19.7718	10.229	765	115	20	51.0274	318	81	81	318
S_1698	138.651	-35.1021	Australia	woodland	soil	2015	42017	5803	13.8111	27	14.9415	9.87392	47.3183	391.308	27.043	6.176	20.867	10.229	19.7718	19.7718	10.229	765	115	20	51.0274	318	81	81	318
S_1699	14.7079	48.6632	Europe	forest	soil	2015	8482	335	3.94954	14	5.56079	8.49492	32.5438	671.057	19.704	-6.399	26.103	13.8712	-1.53617	13.8712	-2.53417	949	125	55	28.1113	338	183	338	186
S_1700	89.7547	31.5222	Asia	desert	soil	2011	72501	6166	8.50471	73	0.278292	13.7994	38.656	835.421	16.585	-19.113	35.698	10.238	-10.2488	10.238	-10.2488	422	111	2	115.45	286	6	286	6
S_1701	116.184	-32.5198	Australia	forest	soil	2016	75881	173	0.227989	18	15.995	11.9543	50.3804	440.056	29.537	5.809	23.728	10.9903	21.4152	21.6368	10.9903	1034	199	16	78.2746	545	60	67	545
S_1702	107.921	34.5614	Asia	forest	soil	2016	20954	1878	8.96249	52	11.1459	9.82475	28.809	895.714	27.769	-6.334	34.103	20.7185	-0.160167	22.0947	-0.160167	649	118	4	76.2499	338	18	286	18
S_1703	-95.0746	18.5865	North America	forest	root	2014	11968	1157	9.66745	13	25.4573	8.83333	56.9893	224.821	33.2188	17.7188	15.5	26.5854	24.5417	27.7427	22.2521	2459	462	36	70.737	1165	138	652	359
S_1704	-156.64	20.9344	North America	forest	shoot	2015	19626	7824	39.8655	16	21.4076	7.5655	64.8286	134.488	27.1	15.43	11.67	20.6247	22.6445	22.9992	19.7618	1584	215	61	38.7836	575	249	263	522
S_1705	9.68924	55.6105	Europe	cropland	soil	2014	64676	3159	4.88435	50	7.94136	6.76079	28.4696	606.505	19.9084	-3.83895	23.7474	8.86526	2.84474	15.4863	0.860351	666	73	36	22.2154	211	117	178	131
S_1706	16.7611	49.3078	Europe	forest	litter	2013	6974	64	0.917694	30	7.35146	7.72092	28.8924	728.733	21.966	-4.757	26.723	16.2458	-0.385167	16.2458	-1.62517	592	89	28	40.9565	235	87	235	94
S_1707	-83.96	35.84	North America	forest	root	2014	8033	999	12.4362	40	14.3034	13.3081	38.9137	811.157	31.389	-2.81	34.199	22.1855	20.1168	24.1087	4.087	1210	126	72	14.815	334	248	318	312
S_1708	-95.0767	18.5865	North America	forest	root	2014	18861	241	1.27777	17	25.4573	8.83333	56.9893	224.821	33.2188	17.7188	15.5	26.5854	24.5417	27.7427	22.2521	2459	462	36	70.737	1165	138	652	359
S_1709	-95.08	18.58	North America	forest	root	2014	11560	183	1.58304	15	25.4693	8.94625	57.2735	225.251	33.3348	17.7146	15.6202	26.5655	24.5772	27.7835	22.2758	2430	445	34	69.8337	1137	135	649	355
S_1710	7.6369	46.7508	Europe	forest	shoot	2013	21738	5910	27.1874	7	8.70617	9.383	35.2917	650.235	23.294	-3.293	26.587	16.7767	2.15483	16.7767	0.867167	1109	126	71	19.3196	353	219	353	230
S_1711	14.3205	60.8919	Europe	forest	lichen	2012	19494	16	0.0820765	3	3.39163	9.51858	29.3965	829.209	21.084	-11.296	32.38	13.8923	-5.43783	13.8923	-6.69667	672	85	28	32.2106	237	100	237	112
S_1712	116.044	-32.553	Australia	forest	soil	2016	46259	387	0.836594	14	16.5177	11.806	49.9218	438.389	30.147	6.498	23.649	11.596	21.8967	22.1713	11.596	1171	228	18	79.5776	622	64	71	622
S_1713	7.653	46.6859	Europe	forest	shoot	2013	44723	35721	79.8717	23	8.60642	8.97433	34.3818	646.254	22.902	-3.2	26.102	16.5948	2.03433	16.5948	0.7915	1070	121	69	18.856	339	214	339	225
S_1714	16.7457	49.3021	Europe	forest	litter	2013	12284	493	4.01335	27	7.74	7.8065	29	732.565	22.41	-4.509	26.919	15.2165	-0.00783332	16.6817	-1.30117	556	85	26	41.5889	221	82	221	87
S_1715	-76.6707	34.7181	North America	aquatic	water	2012	33579	90	0.268025	5	17.3472	10.1659	35.6455	701.443	30.9387	2.41935	28.5194	25.4651	12.4022	25.7344	8.52312	1447	176	74	23.7096	489	285	444	340
S_1716	-79.1188	-2.8719	South America	forest	root	2013	29309	1697	5.79003	21	8.5665	10.5237	82.4545	68.2027	14.989	2.226	12.763	9.0705	7.61	9.0705	7.563	1162	136	67	19.9578	368	229	368	242
S_1717	16.7257	49.3157	Europe	forest	litter	2013	14684	4424	30.128	75	7.74	7.8065	29	732.565	22.41	-4.509	26.919	15.2165	-0.00783332	16.6817	-1.30117	556	85	26	41.5889	221	82	221	87
S_1718	-155.792	20.151	North America	grassland	soil	2015	67333	312	0.463369	25	19.0321	8.73125	68.133	132.749	25.283	12.468	12.815	17.6608	20.5672	20.58	17.393	1418	201	47	44.5465	509	174	208	487
S_1719	10.97	43.35	Europe	forest	soil	2017	31556	394	1.24857	33	13.509	8.78175	34.4815	615.271	28.016	2.548	25.468	14.4958	21.2945	21.2945	6.37517	776	97	34	26.5861	262	131	131	192
S_1720	169.261	-44.433	Australia	forest	root	2014	6750	6	0.0888889	1	9.69475	8.955	44.3536	406.325	20.352	0.162	20.19	5.20583	13.0263	14.5322	4.53	1024	124	58	20.7693	332	217	218	312
S_1721	0.0767043	42.6369	Europe	grassland	soil	2012	102410	454	0.443316	10	4.51004	10.4166	36.8938	638.176	21.312	-6.922	28.234	1.62267	12.9013	12.9013	-2.5025	1262	136	69	19.1602	370	238	238	335
S_1722	4.963	50.903	Europe	forest	root	2016	50595	10	0.0197648	5	10.4541	7.221	31.6142	580.863	23.288	0.447	22.841	17.699	6.31883	17.699	3.51017	764	72	49	12.2534	212	162	212	185
S_1723	-124.09	41.8	North America	forest	shoot	2014	6891	82	1.18996	8	11.8784	9.7485	55.0079	319.544	21.426	3.704	17.722	8.5175	15.5305	15.9273	8.19417	2039	344	11	75.2991	990	76	91	928
S_1724	-1.71769	38.7919	Europe	shrubland	soil	2006	69842	812	1.16262	34	13.339	13.4271	39.8513	718.219	32.892	-0.801	33.693	15.2488	22.5947	22.7433	5.29017	402	51	13	35.4676	135	57	61	91
S_1725	118.5	32.05	Asia	forest	soil	2017	43255	24	0.0554849	13	15.2309	8.31967	25.5173	916.342	30.919	-1.685	32.604	26.2163	3.63617	26.2163	3.63617	1029	198	25	59.0861	470	101	470	101
S_1726	126.981	27.802	Pacific Ocean	aquatic	sediment	2014	21172	150	0.708483	14	NA	NA	NA	NA	NA	NA	NA	NA	NA	NA	NA	NA	NA	NA	NA	NA	NA	NA	NA
S_1727	84.8	46.4	Asia	desert	soil	2016	41395	16767	40.5049	44	6.3945	11.1372	23.6795	1353.53	29.656	-17.377	47.033	20.3493	-8.322	22.3305	-10.8448	203	35	6	52.8672	90	20	84	22
S_1728	-39.7069	-13.5681	South America	forest	root	2014	47795	52	0.108798	9	20.8013	6.57867	61.5749	147.008	26.134	15.45	10.684	19.4972	19.5777	22.4273	18.8927	1391	141	92	11.9101	382	297	359	380
S_1729	5.63	52.25	Europe	forest	soil	2016	18625	875	4.69799	43	9.46792	8.15467	35.9426	555.585	22.292	-0.396	22.688	6.45133	5.44933	16.3773	2.80883	825	82	49	14.8758	235	171	211	207
S_1730	10.4222	43.4961	Europe	forest	root	2012	11014	31	0.28146	7	14.2538	9.03783	35.8005	599.912	28.425	3.18	25.245	15.3093	21.8323	21.8323	7.35567	778	116	20	40.6238	304	109	109	184
S_1731	-76.5523	38.8699	North America	forest	shoot	2016	38354	19588	51.0716	32	13.1833	11.0629	32.3439	862.373	30.5156	-3.68831	34.2039	21.4974	2.41602	23.6952	2.41602	1100	108	72	12.5201	309	243	305	243
S_1732	5.63	52.25	Europe	forest	deadwood	2014	9603	2402	25.013	20	9.46792	8.15467	35.9426	555.585	22.292	-0.396	22.688	6.45133	5.44933	16.3773	2.80883	825	82	49	14.8758	235	171	211	207
S_1733	93.5	43.5	Asia	grassland	soil	2016	34443	7107	20.6341	40	1.66946	12.2084	27.4698	1225.46	22.99	-21.453	44.443	15.9932	-14.0297	15.9932	-14.0297	173	37	2	76.9213	95	8	95	8
S_1734	110.586	-66.3695	Antarctica	desert	soil	2005	238122	23	0.00965891	5	-9.47664	6.16934	29.6858	576.107	2.30714	-18.475	20.7821	-14.5429	-7.29077	-1.3378	-14.8292	311	35	21	15.6389	96	69	70	79
S_1735	99.49	26.52	Asia	cropland	soil	2017	95126	19197	20.1806	52	8.995	10.6588	45.5759	489.263	18.495	-4.892	23.387	14.6478	3.52633	14.6478	2.68733	899	150	13	60.3723	400	59	400	73
S_1736	169.261	-44.433	Australia	forest	root	2014	12674	8	0.0631214	1	9.69475	8.955	44.3536	406.325	20.352	0.162	20.19	5.20583	13.0263	14.5322	4.53	1024	124	58	20.7693	332	217	218	312
S_1737	-155.758	20.1395	North America	grassland	soil	2015	34064	64	0.187882	17	19.0321	8.73125	68.133	132.749	25.283	12.468	12.815	17.6608	20.5672	20.58	17.393	1418	201	47	44.5465	509	174	208	487
S_1738	127.461	50.2533	Asia	cropland	soil	2015	28129	6781	24.1068	29	0.514708	11.7394	21.3899	1616.36	26.215	-28.668	54.883	19.186	-16.3262	19.186	-20.5637	546	131	4	97.9659	337	19	337	20
S_1739	125.2	34.695	Asia	forest	root	2015	14962	4299	28.7328	35	13.3721	5.15417	19.5753	774.256	27.36	1.03	26.33	22.2983	4.32167	23.1	4.25667	1135	212	35	62.705	544	116	515	140
S_1740	-2.42259	33.0525	Africa	desert	soil	2008	84063	16227	19.3034	34	15.3623	13.4785	38.499	765.131	34.349	-0.661	35.01	10.7233	25.157	25.157	6.334	255	31	3	42.5998	88	21	21	75
S_1741	10.4598	51.1028	Europe	forest	deadwood	2012	9717	5945	61.1814	9	8.33167	8.22567	32.6364	644.87	22.401	-2.803	25.204	16.3608	3.88533	16.3608	0.5595	685	76	43	16.1916	205	143	205	156
S_1742	-95.08	18.58	North America	forest	root	2014	5588	47	0.841088	11	25.4693	8.94625	57.2735	225.251	33.3348	17.7146	15.6202	26.5655	24.5772	27.7835	22.2758	2430	445	34	69.8337	1137	135	649	355
S_1743	-3.33492	36.9511	Europe	shrubland	soil	2013	63805	1197	1.87603	23	10.717	12.7354	39.933	675.321	29.592	-2.3	31.892	4.29433	19.5562	19.6082	3.26667	644	84	7	51.9	244	43	44	238
S_1744	107.931	34.555	Asia	cropland	soil	2016	73677	783	1.06275	36	11.1459	9.82475	28.809	895.714	27.769	-6.334	34.103	20.7185	-0.160167	22.0947	-0.160167	649	118	4	76.2499	338	18	286	18
S_1745	-5.0191	36.6923	Europe	forest	root	2016	27542	340	1.23448	17	12.2999	11.2119	38.7272	614.345	29.43	0.479	28.951	6.51783	20.2848	20.3903	5.43817	845	124	3	67.5088	369	28	33	364
S_1746	-76.6707	34.7181	North America	aquatic	water	2011	698441	39	0.00558386	2	17.3472	10.1659	35.6455	701.443	30.9387	2.41935	28.5194	25.4651	12.4022	25.7344	8.52312	1447	176	74	23.7096	489	285	444	340
S_1747	8.337	47.4734	Europe	forest	shoot	2013	58572	40087	68.4406	26	8.9945	8.78867	33.0041	670.626	23.838	-2.791	26.629	17.3602	4.803	17.3602	0.889167	1135	121	74	14.1947	339	247	339	272
S_1748	23.75	52.77	Europe	forest	soil	2017	31710	2361	7.4456	73	6.53912	7.98192	28.2076	768.197	21.663	-6.634	28.297	15.8647	-2.117	15.8647	-2.96933	593	82	29	33.3667	219	92	219	103
S_1749	-2.85282	42.5928	Europe	cropland	root	2017	176147	42292	24.0095	78	11.8743	10.4273	41.2719	548.632	26.42	1.155	25.265	6.246	18.884	18.884	5.58033	627	69	33	24.1706	189	104	104	172
S_1750	-76.5502	38.8676	North America	forest	shoot	2016	37201	4910	13.1986	16	13.1833	11.0629	32.3439	862.373	30.5156	-3.68831	34.2039	21.4974	2.41602	23.6952	2.41602	1100	108	72	12.5201	309	243	305	243
S_1751	-78.4026	35.56	North America	woodland	shoot	2013	85005	8674	10.2041	41	15.6626	12.9311	38.8169	777.596	32.23	-1.083	33.313	24.5602	11.2547	25.111	5.88217	1197	135	76	18.1007	366	237	357	276
S_1752	148.032	-41.1835	Australia	forest	soil	2013	7992	290	3.62863	25	10.939	8.39942	49.0391	311.93	19.94	2.812	17.128	7.47717	14.8312	14.8312	7.08883	1148	127	51	22.0435	362	209	209	356
S_1753	-68.8055	-54.3735	South America	forest	soil	2015	63195	52	0.082285	7	3.16429	6.43725	43.3777	319.06	11.154	-3.686	14.84	5.308	1.41733	6.964	-0.9265	544	52	34	13.3469	152	109	150	128
S_1754	138.595	-31.5439	Australia	shrubland	soil	2013	132868	391	0.294277	16	16.2546	12.5952	44.3992	593.582	31.621	3.253	28.368	10.1638	16.448	23.5258	8.89633	378	41	25	15.2723	109	81	95	105
S_1755	137.609	36.569	Asia	tundra	root	2013	17891	38	0.212397	4	2.57271	9.40492	26.2443	965.926	20.601	-15.235	35.836	14.311	-9.23117	14.311	-9.23117	1936	266	73	47.7954	795	228	795	228
S_1756	-159.624	22.1494	North America	forest	shoot	2015	6231	3949	63.3767	16	16.4732	7.08708	56.372	182.881	22.546	9.974	12.572	15.0227	18.3463	18.6477	14.2495	1351	244	30	53.7299	554	151	168	503
S_1757	110.215	24.095	Asia	forest	shoot	2014	25530	1940	7.5989	82	15.9111	7.17233	29.8735	631.146	26.835	2.826	24.009	21.8443	9.4055	22.9508	7.64767	1718	311	39	65.5127	794	136	705	185
S_1758	126.955	37.4653	Asia	urban	dust	2015	5764	1726	29.9445	13	11.2985	8.93908	24.7312	1020.04	28.393	-7.752	36.145	22.9457	-1.77867	23.3283	-1.77867	1317	325	22	94.1008	778	73	764	73
S_1759	132.916	34.2978	Pacific Ocean	aquatic	root	2016	22020	52	0.236149	3	15.7674	7.71557	26.2106	801.824	31.0447	1.60789	29.4368	22.2202	6.1864	25.8053	6.1864	1523	250	41	50.7048	596	158	527	158
S_1760	-76.5522	38.868	North America	forest	shoot	2016	26848	3412	12.7086	40	13.1833	11.0629	32.3439	862.373	30.5156	-3.68831	34.2039	21.4974	2.41602	23.6952	2.41602	1100	108	72	12.5201	309	243	305	243
S_1761	-122.61	54.35	North America	forest	soil	2008	12549	18	0.143438	6	3.23829	10.7516	30.1452	910.974	21.618	-14.048	35.666	-2.70833	-1.40467	14.1105	-8.31083	714	75	33	22.0016	206	122	201	183
S_1762	10.3236	51.1854	Europe	forest	deadwood	2012	10743	18	0.167551	2	7.52346	7.59442	30.9357	640.942	21.077	-3.472	24.549	1.03567	3.00583	15.4988	-0.2025	909	90	58	12.1355	248	199	244	229
S_1763	-52.6796	4.08261	South America	forest	deadwood	2014	11300	27	0.238938	6	25.499	8.64758	76.629	46.8367	31.817	20.532	11.285	25.4508	26.0807	26.0907	24.9355	3075	461	73	48.5432	1197	304	304	959
S_1764	-76.6707	34.7181	North America	aquatic	water	2012	31702	1203	3.79471	13	17.3472	10.1659	35.6455	701.443	30.9387	2.41935	28.5194	25.4651	12.4022	25.7344	8.52312	1447	176	74	23.7096	489	285	444	340
S_1765	-83.96	35.84	North America	forest	shoot	2014	16424	2569	15.6417	48	14.3034	13.3081	38.9137	811.157	31.389	-2.81	34.199	22.1855	20.1168	24.1087	4.087	1210	126	72	14.815	334	248	318	312
S_1766	-3.57229	53.1717	Europe	shrubland	soil	2013 to 2014	98901	441	0.4459	9	8.58558	6.94017	38.1223	413.51	18.802	0.597	18.205	6.76867	12.3557	13.8688	3.939	1065	121	62	21.8604	342	202	226	294
S_1767	-61.752	47.4751	North America	shrubland	soil	2011	7930	38	0.479193	10	4.73067	6.47267	19.7844	903.607	20.512	-12.204	32.716	-2.16667	12.014	15.8367	-6.35067	989	107	67	16.9494	308	208	227	247
S_1768	-87.921	46.8575	North America	forest	lichen	2013	11711	36	0.307403	9	4.89192	10.4512	27.6091	1009.53	24.313	-13.541	37.854	12.634	-2.54533	17.0157	-7.75233	811	92	41	21.7823	253	144	235	163
S_1769	-61.752	47.4751	North America	wetland	soil	2011	7930	38	0.479193	10	4.73067	6.47267	19.7844	903.607	20.512	-12.204	32.716	-2.16667	12.014	15.8367	-6.35067	989	107	67	16.9494	308	208	227	247
S_1770	107.926	34.5617	Asia	forest	soil	2016	36303	1249	3.44049	57	11.1459	9.82475	28.809	895.714	27.769	-6.334	34.103	20.7185	-0.160167	22.0947	-0.160167	649	118	4	76.2499	338	18	286	18
S_1771	8.882	45.9614	Europe	forest	shoot	2013	91554	60742	66.3455	16	10.8826	8.94683	32.7351	678.411	25.589	-1.742	27.331	13.9328	2.71117	19.4322	2.71117	1426	168	61	30.6629	460	208	422	208
S_1772	-70.9154	42.4201	Atlantic Ocean	aquatic	root	2016	27195	144	0.529509	3	9.83229	10.4098	29.7758	886.304	27.7821	-7.17857	34.9607	1.41786	18.2268	20.8173	-1.05714	1110	106	78	9.3628	307	246	248	287
S_1773	103.721	1.235	Asia	aquatic	shoot	2018	10931	4	0.0365932	3	27.3667	6.14762	83.0759	40.6252	31.2429	23.8429	7.4	26.9452	27.6643	27.8452	26.8167	2273	264	154	18.1625	711	478	482	630
S_1774	-106.535	52.1686	North America	grassland	rhizosphere	2014	16255	59	0.362965	5	2.27537	11.9091	25.3493	1300.11	24.831	-22.149	46.98	15.194	-12.1292	17.2162	-14.7043	364	64	11	60.8035	173	42	168	43
S_1775	101.931	14.5103	Asia	forest	shoot	2012	15066	66	0.438072	5	26.28	10.2603	57.4905	207.559	34.504	16.657	17.847	26.5803	23.7995	28.307	23.2178	1147	230	3	77.4432	559	28	278	43
S_1776	10.2534	55.1334	Europe	urban	soil	2014	43165	2671	6.18788	81	8.3721	5.92113	27.2965	599.166	20.3646	-1.32727	21.6919	9.38569	3.38199	15.8613	1.39781	668	71	39	18.605	197	126	187	151
S_1777	-117.225	32.7138	Pacific Ocean	aquatic	root	2016	6516	2	0.0306937	1	17.1351	7.40453	48.3445	283.28	24.1529	8.83676	15.3162	14.2272	20.1297	20.912	13.9213	277	57	1	93.2255	166	5	8	145
S_1778	135.957	47.8167	Asia	forest	lichen	2013	21570	1	0.00463607	1	-0.442375	13.8597	24.8045	1535.38	25.803	-30.073	55.876	15.8237	-20.37	17.5377	-20.37	831	170	14	75.4537	427	52	423	52
S_1779	114.65	22.57	Asia	shrubland	rhizosphere	2017	69235	11936	17.2398	103	21.4466	5.50152	28.7149	509.432	30.0136	10.8545	19.1591	26.9735	16.4962	26.9735	14.7568	1922	324	28	74.3375	936	93	936	112
S_1780	14.7619	46.1708	Europe	grassland	rhizosphere	2014	13982	5746	41.0957	46	7.38967	9.9725	34.6496	712.233	22.75	-6.031	28.781	16.0937	-0.0113333	16.0937	-1.44867	1590	180	81	22.9758	474	272	474	282
S_1781	8.49395	56.2453	Europe	urban	soil	2014	18300	350	1.91257	20	8.69621	5.17342	25.0202	601.198	20.076	-0.601	20.677	9.71333	3.89533	16.0775	1.55767	862	106	44	30.2504	306	143	207	197
S_1782	-76.5535	38.8708	North America	forest	shoot	2016	42424	16427	38.721	38	13.1833	11.0629	32.3439	862.373	30.5156	-3.68831	34.2039	21.4974	2.41602	23.6952	2.41602	1100	108	72	12.5201	309	243	305	243
S_1783	-105.624	40.0565	North America	tundra	soil	2015	16811	167	0.993397	16	-0.568042	12.5641	39.3525	721.09	17.459	-14.468	31.927	-3.4265	0.4905	8.80633	-8.1425	706	82	44	19.4493	228	145	174	159
S_1784	-76.5492	38.8668	North America	forest	shoot	2016	32041	53	0.165413	11	13.1833	11.0629	32.3439	862.373	30.5156	-3.68831	34.2039	21.4974	2.41602	23.6952	2.41602	1100	108	72	12.5201	309	243	305	243
S_1785	-106.534	52.1623	North America	grassland	rhizosphere	2014	14089	2883	20.4628	11	2.35283	11.9065	25.1893	1302.33	25.151	-22.117	47.268	15.3147	-11.9627	17.377	-14.6408	363	64	11	60.9014	174	42	166	42
S_1786	-111.552	59.7183	North America	forest	lichen	2013	8702	723	8.30843	7	-2.47	11.2778	21.8136	1484.67	22.688	-29.013	51.701	14.9133	-11.1103	14.9133	-21.586	368	59	14	49.973	159	44	159	52
S_1787	110.659	-66.4115	Antarctica	desert	soil	2006	63264	354	0.55956	29	-9.47664	6.16934	29.6858	576.107	2.30714	-18.475	20.7821	-14.5429	-7.29077	-1.3378	-14.8292	311	35	21	15.6389	96	69	70	79
S_1788	-69.9412	41.776	North America	aquatic	sediment	2016	23375	634	2.7123	2	9.78649	6.9547	24.6677	765.079	23.9258	-4.26774	28.1935	7.08844	19.1285	19.1328	0.60215	1099	109	75	11.6282	315	233	245	295
S_1789	-96.6128	39.1013	North America	grassland	soil	2014	35288	761	2.15654	44	12.4871	12.9611	31.3274	1036.14	32.743	-8.63	41.373	22.5332	-0.770167	24.9655	-0.770167	886	134	22	51.7762	365	72	321	72
S_1790	8.60943	50.3087	Europe	grassland	rhizosphere	2014	47144	16767	35.5655	68	8.77129	7.23992	30.1902	642.035	22.153	-1.828	23.981	15.2797	4.59333	16.8245	1.05433	780	78	53	12.4105	216	167	206	196
S_1791	-155.269	19.6876	North America	forest	shoot	2015	8866	1629	18.3736	11	15.102	8.32292	69.4039	115.799	20.751	8.759	11.992	14.511	16.0285	16.5693	13.8028	2263	287	110	27.4308	711	429	456	604
S_1792	-77.0919	43.125	North America	cropland	shoot	NA_	7826	1560	19.9336	6	8.53025	10.1355	27.9007	964.243	27.175	-9.152	36.327	10.1327	-2.7175	20.2047	-3.60483	916	95	50	19.9972	275	162	249	176
S_1793	-156.914	21.0998	North America	forest	shoot	2016	24870	3187	12.8146	19	19.3431	6.47151	61.8257	120.858	24.4755	14.0082	10.4673	18.776	20.8367	20.8367	17.8883	2275	326	76	42.9708	886	349	349	733
S_1794	-122.61	54.35	North America	forest	soil	2008	6885	28	0.406681	6	3.23829	10.7516	30.1452	910.974	21.618	-14.048	35.666	-2.70833	-1.40467	14.1105	-8.31083	714	75	33	22.0016	206	122	201	183
S_1795	-106.536	52.1707	North America	grassland	rhizosphere	2014	11861	423	3.56631	10	2.27537	11.9091	25.3493	1300.11	24.831	-22.149	46.98	15.194	-12.1292	17.2162	-14.7043	364	64	11	60.8035	173	42	168	43
S_1796	14.9097	46.0778	Europe	grassland	soil	2014	5074	96	1.892	31	9.01258	9.76417	33.73	726.771	24.66	-4.288	28.948	17.865	1.58567	17.865	-0.0436667	1252	150	58	26.7951	402	200	402	206
S_1797	118.853	-34.0863	Australia	woodland	soil	2013	32790	90	0.274474	13	15.8349	12.2856	56.7359	365.497	27.61	5.956	21.654	12.3965	20.184	20.283	11.4202	428	53	17	31.3843	143	65	74	137
S_1798	108.84	35.56	Asia	grassland	soil	2017	22800	1383	6.06579	18	8.60133	9.6595	27.8019	923.358	25.345	-9.399	34.744	18.3945	-3.18783	19.7212	-3.18783	554	107	2	84.2586	312	11	272	11
S_1799	24.7036	68.4878	Europe	desert	soil	2011	7575	63	0.831683	6	-2.59008	9.64317	24.3699	1050.63	17.879	-21.691	39.57	10.9332	-9.3425	10.9332	-15.0705	569	108	24	57.2548	270	77	270	89
S_1800	-158.211	21.5611	North America	forest	shoot	2016	7184	671	9.3402	19	22.2082	7.06196	60.8235	147.202	27.9141	16.3035	11.6106	21.2592	23.6304	23.9553	20.4065	1132	177	37	45.3324	434	144	155	423
S_1801	-72.18	-40.65	South America	forest	shoot	2015	255648	2863	1.1199	14	8.68671	10.6961	51.8673	373.412	20.599	-0.023	20.622	4.20017	13.3868	13.3868	4.20017	2161	338	74	45.4751	875	278	278	875
S_1802	-155.369	19.6606	North America	forest	shoot	2015	16890	1178	6.97454	5	13.1934	10.4785	72.3653	138.096	20.13	5.65	14.48	11.8035	14.6623	14.8212	11.5542	1680	246	64	42.2934	618	224	250	528
S_1803	128.463	38.0321	Asia	forest	rhizosphere	2018	44611	815	1.8269	45	7.47746	9.50792	26.7211	966.598	24.062	-11.52	35.582	18.4187	-4.95817	18.8482	-4.95817	1319	288	32	81.6571	733	105	701	105
S_1804	8.6642	46.7947	Europe	forest	shoot	2013	71629	66005	92.1484	13	4.48979	7.09392	31.2728	584.326	16.931	-5.753	22.684	11.835	-2.19733	11.835	-2.19733	1625	178	98	20.6876	523	307	523	307
S_1805	29.7686	-26.1467	Africa	grassland	rhizosphere	2015	36902	868	2.35218	40	14.778	14.1875	59.2108	360.261	24.337	0.376	23.961	18.0395	9.78483	18.4207	9.78483	713	128	6	79.4278	373	24	334	24
S_1806	132.196	-30.8863	Australia	desert	soil	2016	6513	1	0.0153539	1	18.4441	13.8601	53.7504	444.974	31.701	5.915	25.786	13.7345	23.617	23.617	12.6972	238	25	13	21.3521	73	44	44	70
S_1807	-120.78	39.26	North America	forest	soil	2011	15978	72	0.45062	12	11.2585	14.1325	46.2875	615.18	29.624	-0.908	30.532	4.74883	18.7678	19.4018	4.74883	1560	302	5	83.847	800	37	42	800
S_1808	-122.61	54.35	North America	forest	soil	2008	7755	48	0.618956	14	3.23829	10.7516	30.1452	910.974	21.618	-14.048	35.666	-2.70833	-1.40467	14.1105	-8.31083	714	75	33	22.0016	206	122	201	183
S_1809	4.95	50.88	Europe	forest	root	2015	31708	124	0.391069	19	10.4541	7.221	31.6142	580.863	23.288	0.447	22.841	17.699	6.31883	17.699	3.51017	764	72	49	12.2534	212	162	212	185
S_1810	106.243	36.016	Asia	grassland	soil	2016	26183	26	0.0993011	2	7.24521	11.8181	31.3918	937.955	25.254	-12.393	37.647	17.081	-4.75433	18.4468	-4.75433	439	92	3	85.072	246	11	226	11
S_1811	9.11167	55.4717	Europe	cropland	soil	2012	13129	1047	7.97471	37	7.91096	7.26992	32.0953	581.448	20.711	-1.94	22.651	8.73467	3.22383	15.152	1.09317	874	100	48	24.6637	287	155	223	203
S_1812	150.726	-33.6116	Australia	woodland	soil	2015	178894	2152	1.20295	42	17.2454	12.9674	52.1324	435.574	28.761	3.887	24.874	22.0658	12.5488	22.4	11.5518	845	108	38	33.5815	314	132	291	139
S_1813	5.79	51.99	Europe	forest	deadwood	2013	13528	244	1.80367	8	9.62917	8.03967	35.2231	557.414	22.527	-0.298	22.825	4.07133	5.5265	16.5977	3.0065	827	83	50	14.5408	237	173	208	211
S_1814	5.79	51.99	Europe	forest	deadwood	2013	21066	436	2.06969	7	9.62917	8.03967	35.2231	557.414	22.527	-0.298	22.825	4.07133	5.5265	16.5977	3.0065	827	83	50	14.5408	237	173	208	211
S_1815	5.79	51.99	Europe	forest	deadwood	2013	39099	876	2.24047	8	9.62917	8.03967	35.2231	557.414	22.527	-0.298	22.825	4.07133	5.5265	16.5977	3.0065	827	83	50	14.5408	237	173	208	211
S_1816	-155.817	20.1526	North America	grassland	soil	2015	22440	39	0.173797	15	19.0321	8.73125	68.133	132.749	25.283	12.468	12.815	17.6608	20.5672	20.58	17.393	1418	201	47	44.5465	509	174	208	487
S_1817	13.4478	48.5094	Europe	grassland	rhizosphere	2014	27784	935	3.36525	44	8.15642	8.52467	31.0101	720.192	23.082	-4.408	27.49	16.9368	3.79067	16.9368	-0.762	917	106	59	21.2711	302	181	302	210
S_1818	138.861	-34.609	Australia	woodland	soil	2013	27992	128	0.457274	11	15.554	11.5717	48.2036	451.525	29.307	5.301	24.006	10.1043	21.0183	21.145	10.1043	604	85	17	48.6505	242	66	66	242
S_1819	25.6525	60.9662	Europe	urban	soil	2019	43319	616	1.42201	16	4.09675	8.54217	25.5524	876.052	22.167	-11.263	33.43	13.4795	-2.52683	15.2988	-6.37717	630	81	32	31.6154	221	101	212	126
S_1820	-4.82384	51.7098	Europe	shrubland	soil	2013 to 2014	94686	2009	2.12175	24	10.5526	5.51642	35.3866	373.318	19.158	3.569	15.589	9.31633	11.1692	15.3582	6.36683	981	114	56	24.394	325	182	225	249
S_1821	-76.5494	38.8661	North America	forest	shoot	2016	36568	212	0.579742	22	13.1833	11.0629	32.3439	862.373	30.5156	-3.68831	34.2039	21.4974	2.41602	23.6952	2.41602	1100	108	72	12.5201	309	243	305	243
S_1822	137.609	36.569	Asia	tundra	root	2013	17197	10	0.0581497	1	2.57271	9.40492	26.2443	965.926	20.601	-15.235	35.836	14.311	-9.23117	14.311	-9.23117	1936	266	73	47.7954	795	228	795	228
S_1823	121.495	50.9427	Asia	forest	soil	2017	38763	150	0.386967	16	-4.91329	15.4482	26.9115	1583.32	22.14	-35.264	57.404	13.6222	-25.2545	13.6222	-25.2545	501	142	3	113.532	347	11	347	11
S_1824	-119.763	48.0034	North America	cropland	rhizosphere	2015	44958	2884	6.41488	32	8.12925	13.0297	33.9872	930.12	29.271	-9.066	38.337	-2.76967	18.7482	19.3968	-3.607	308	47	13	41.4304	124	43	52	114
S_1825	147.376	-9.43501	Australia	forest	soil	2011	26858	173	0.644128	50	24.1512	8.85242	81.1553	77.5013	29.817	18.909	10.908	24.9092	23.0615	24.9645	23.0615	2180	300	68	41.757	847	275	773	275
S_1826	8.73638	50.1132	Europe	grassland	soil	2014	6250	325	5.2	40	10.3453	8.128	31.8695	667.529	24.754	-0.75	25.504	17.2182	6.15617	18.7807	2.34183	661	69	44	14.0698	194	138	188	155
S_1827	-76.6226	34.6925	Atlantic Ocean	aquatic	shoot	2016	10412	1263	12.1302	12	17.2753	10.0115	35.3966	698.123	30.8405	2.55676	28.2838	25.4023	12.2748	25.6338	8.52613	1454	176	75	23.6875	492	286	449	340
S_1828	-76.6226	34.6925	Atlantic Ocean	aquatic	root	2017	97400	1800	1.84805	14	17.2753	10.0115	35.3966	698.123	30.8405	2.55676	28.2838	25.4023	12.2748	25.6338	8.52613	1454	176	75	23.6875	492	286	449	340
S_1829	-155.576	19.5367	North America	tundra	air	2011	52339	36128	69.0269	18	7.84137	11.2494	75.1263	137.988	15.396	0.422	14.974	6.16533	9.01367	9.4735	6.16533	765	102	16	39.6607	268	119	129	268
S_1830	137.609	36.569	Asia	tundra	root	2013	15913	14	0.0879784	4	2.57271	9.40492	26.2443	965.926	20.601	-15.235	35.836	14.311	-9.23117	14.311	-9.23117	1936	266	73	47.7954	795	228	795	228
S_1831	8.337	47.4734	Europe	forest	shoot	2013	137904	84411	61.21	23	8.9945	8.78867	33.0041	670.626	23.838	-2.791	26.629	17.3602	4.803	17.3602	0.889167	1135	121	74	14.1947	339	247	339	272
S_1832	19.5272	42.9975	Europe	grassland	soil	2014	5486	796	14.5097	40	7.70008	10.2442	34.8346	697.803	23.615	-5.793	29.408	4.10617	16.3393	16.3393	-0.894167	1074	124	66	17.7391	334	223	223	265
S_1833	-120.28	50.93	North America	forest	soil	2010	7484	611	8.16408	13	4.90867	11.621	33.129	850.069	23.771	-11.307	35.078	13.0365	0.6765	15.1558	-5.7305	515	65	23	26.5628	168	86	161	114
S_1834	-73.956	41.3915	North America	forest	soil	2013	105380	580	0.550389	55	10.0943	11.2352	30.7125	923.728	28.779	-7.803	36.582	19.0863	-1.54067	21.3393	-1.54067	1243	120	77	10.7133	339	267	325	267
S_1835	159.233	-75.703	Antarctica	desert	soil	2016	53779	1	0.00185946	1	-24.7864	5.30417	21.588	723.953	-10.38	-34.95	24.57	-23.9207	-30.6598	-14.531	-31.175	98	16	4	45.2989	32	17	26	23
S_1836	-83.96	35.84	North America	forest	shoot	2014	6483	2210	34.0892	65	14.3034	13.3081	38.9137	811.157	31.389	-2.81	34.199	22.1855	20.1168	24.1087	4.087	1210	126	72	14.815	334	248	318	312
S_1837	-71.18	-34.35	South America	forest	shoot	2014	104032	2188	2.1032	56	16.0081	11.5068	47.5607	463.773	29.973	5.779	24.194	10.9023	21.2813	21.8617	10.4678	541	139	1	106.743	360	8	9	326
S_1838	30.3978	-19.2174	Africa	woodland	soil	2013	16243	293	1.80385	24	18.5422	13.6745	58.0708	310.627	29.147	5.599	23.548	21.0753	14.1673	21.3575	14.1673	692	159	1	106.742	443	4	291	4
S_1839	-155.338	19.6721	North America	forest	shoot	2014	9267	246	2.65458	5	13.0523	9.755	73.1314	123.91	19.242	5.903	13.339	11.7597	14.2452	14.5107	11.5907	1871	269	69	37.572	672	274	320	594
S_1840	-21.55	74.4667	North America	tundra	soil	2011	24944	220	0.881976	14	-9.94079	5.52392	18.1296	954.976	7.37	-23.099	30.469	-17.8818	-6.57533	2.98167	-19.6403	263	37	9	36.1973	89	33	67	79
S_1841	-68.3268	-54.7644	South America	forest	soil	2015	30917	8	0.0258757	4	4.67411	6.14978	42.6949	312.891	12.324	-2.08	14.404	4.748	3.02911	8.37778	0.669778	505	49	32	14.0476	144	100	136	118
S_1842	142.088	-37.8413	Australia	grassland	soil	2012	89115	1210	1.3578	31	12.9999	11.0733	50.947	358.385	26.005	4.27	21.735	9.23333	17.6552	17.6552	8.7455	723	88	25	32.1228	253	105	105	244
S_1843	112.237	0.5917	Asia	cropland	shoot	2012	12157	9	0.0740314	4	27.1023	8.86367	88.8855	35.5273	32.327	22.355	9.972	26.6598	27.3648	27.5347	26.6598	3789	395	220	19.0122	1162	702	891	1162
S_1844	-95.609	19.9871	Atlantic Ocean	aquatic	sediment	2015	32215	9	0.0279373	6	NA	NA	NA	NA	NA	NA	NA	NA	NA	NA	NA	NA	NA	NA	NA	NA	NA	NA	NA
S_1845	-73.956	41.3915	North America	forest	soil	2013	105311	1445	1.37213	33	10.0943	11.2352	30.7125	923.728	28.779	-7.803	36.582	19.0863	-1.54067	21.3393	-1.54067	1243	120	77	10.7133	339	267	325	267
S_1846	-117.086	46.7792	North America	cropland	soil	2016	24407	1256	5.14606	2	8.34458	12.181	36.7119	734.026	28.505	-4.675	33.18	-0.0313333	17.2192	17.4313	-0.484	572	75	22	38.0133	216	72	83	196
S_1847	-79.1747	-2.8405	South America	forest	root	2013	47495	94	0.197916	9	6.59433	10.1712	83.3497	61.2641	12.727	0.524	12.203	7.02117	5.73183	7.067	5.69733	1190	143	63	22.4563	388	226	285	233
S_1848	5.63	52.25	Europe	forest	deadwood	2014	17056	1685	9.87922	14	9.46792	8.15467	35.9426	555.585	22.292	-0.396	22.688	6.45133	5.44933	16.3773	2.80883	825	82	49	14.8758	235	171	211	207
S_1849	19.4269	42.4472	Europe	grassland	rhizosphere	2014	28765	117	0.406744	17	9.35254	10.0284	35.0044	681.035	25.163	-3.486	28.649	5.993	17.964	17.964	1.2395	1244	160	53	29.7041	430	189	189	359
S_1850	128.065	42.062	Asia	forest	shoot	2013	13058	372	2.84883	33	-3.72487	12.7139	27.1381	1259.03	18.146	-28.703	46.849	11.306	-19.8072	11.306	-19.8072	930	224	7	96.5444	576	30	576	30
S_1851	101.931	14.5103	Asia	forest	shoot	2012	8210	491	5.98051	8	26.28	10.2603	57.4905	207.559	34.504	16.657	17.847	26.5803	23.7995	28.307	23.2178	1147	230	3	77.4432	559	28	278	43
S_1852	142.051	-38.3404	Australia	aquatic	shoot	2016	70253	12011	17.0968	33	13.8595	9.11591	52.5275	299.089	23.3	5.94545	17.3545	10.2455	17.65	17.65	10.2455	749	95	24	36.5101	270	100	100	270
S_1853	57.2782	-32.7057	Indian Ocean	aquatic	sediment	2015	15051	10639	70.6863	6	NA	NA	NA	NA	NA	NA	NA	NA	NA	NA	NA	NA	NA	NA	NA	NA	NA	NA	NA
S_1854	-111.553	59.7181	North America	forest	shoot	2013	26435	17301	65.4473	4	-2.47	11.2778	21.8136	1484.67	22.688	-29.013	51.701	14.9133	-11.1103	14.9133	-21.586	368	59	14	49.973	159	44	159	52
S_1855	-61.7237	47.4836	North America	wetland	soil	2011	19489	914	4.68983	28	4.7775	6.25333	19.2885	901.526	20.4	-12.02	32.42	-2.09333	11.9233	15.905	-6.235	995	107	67	16.7793	308	210	229	247
S_1856	-95.0771	18.5838	North America	forest	root	2014	19384	39	0.201197	4	25.4573	8.83333	56.9893	224.821	33.2188	17.7188	15.5	26.5854	24.5417	27.7427	22.2521	2459	462	36	70.737	1165	138	652	359
S_1857	-73.956	41.3915	North America	forest	soil	2013	86581	524	0.605214	40	10.0943	11.2352	30.7125	923.728	28.779	-7.803	36.582	19.0863	-1.54067	21.3393	-1.54067	1243	120	77	10.7133	339	267	325	267
S_1858	-61.7237	47.4836	North America	grassland	soil	2011	19485	914	4.69079	28	4.7775	6.25333	19.2885	901.526	20.4	-12.02	32.42	-2.09333	11.9233	15.905	-6.235	995	107	67	16.7793	308	210	229	247
S_1859	-156.234	20.7762	North America	forest	shoot	2014	13349	2528	18.9377	17	15.491	7.36358	66.5003	122.579	20.665	9.592	11.073	14.1092	16.674	16.893	14.0352	2327	326	88	40.5814	803	336	379	715
S_1860	-95.15	31.11	North America	forest	soil	2012	19088	580	3.03856	41	18.9993	13.089	41.1759	709.357	34.525	2.737	31.788	22.6523	27.045	27.4712	10.0155	1124	120	72	14.5769	317	256	259	275
S_1861	16.6314	49.3006	Europe	forest	soil	2013	34199	469	1.37139	69	8.05408	7.80483	28.9454	736.051	22.785	-4.179	26.964	15.5797	0.3065	17.0438	-1.01633	534	83	25	42.6839	215	78	214	82
S_1862	124.74	40.83	Asia	forest	soil	2017	27968	310	1.10841	18	6.32233	11.5707	25.583	1222.25	26.104	-19.124	45.228	20.5868	-9.77467	20.5868	-9.77467	976	265	9	103.814	618	36	618	36
S_1863	134.783	48.2195	Asia	forest	lichen	2013	21129	10	0.0473283	5	0.306958	10.1306	20.2949	1475.98	24.587	-25.33	49.917	16.0267	-18.7232	17.6238	-18.7232	753	164	10	84.883	414	36	413	36
S_1864	-121.04	39.55	North America	forest	soil	2011	18296	361	1.97311	37	11.5288	14.7584	48.1656	605.52	29.833	-0.808	30.641	5.45533	18.9892	19.2722	4.747	1379	275	2	86.3414	730	29	30	720
S_1865	5.43	47.2	Europe	woodland	root	2013	52700	33237	63.0683	60	10.777	8.33125	33.2837	639.151	24.656	-0.375	25.031	10.9477	6.85233	18.7103	3.03583	919	94	60	13.0345	257	200	217	220
S_1866	138.831	35.9195	Asia	forest	soil	2017	52404	5479	10.4553	21	8.21696	9.59508	29.6914	827.44	24.536	-7.78	32.316	18.3643	-1.72033	18.3643	-1.72033	1547	250	27	62.0749	688	106	688	106
S_1867	-52.6814	4.08344	South America	forest	deadwood	2014	19295	3	0.0155481	3	25.2818	8.553	76.5095	46.3591	31.546	20.367	11.179	25.2345	25.868	25.868	24.7283	3131	479	81	48.8937	1242	315	315	961
S_1868	-105.627	40.0555	North America	tundra	soil	2015	31229	362	1.15918	17	-0.568042	12.5641	39.3525	721.09	17.459	-14.468	31.927	-3.4265	0.4905	8.80633	-8.1425	706	82	44	19.4493	228	145	174	159
S_1869	114.683	37.8833	Asia	cropland	soil	2016	38562	2105	5.45874	55	13.1866	11.5138	28.5165	1078.28	31.971	-8.405	40.376	25.87	-0.792167	25.87	-0.792167	472	143	3	119.838	327	11	327	11
S_1870	38.6189	7.08389	Africa	cropland	soil	2015	61232	5407	8.83035	78	16.7713	14.6228	72.9682	76.0247	26.575	6.535	20.04	16.2917	16.1328	17.7875	16.0378	1036	144	20	51.0406	418	83	239	134
S_1871	-105.628	40.0569	North America	tundra	soil	2015	8284	39	0.470787	2	-0.568042	12.5641	39.3525	721.09	17.459	-14.468	31.927	-3.4265	0.4905	8.80633	-8.1425	706	82	44	19.4493	228	145	174	159
S_1872	5.63	52.25	Europe	forest	soil	2016	10256	187	1.82332	15	9.46792	8.15467	35.9426	555.585	22.292	-0.396	22.688	6.45133	5.44933	16.3773	2.80883	825	82	49	14.8758	235	171	211	207
S_1873	-76.6707	34.7181	North America	aquatic	water	2013	49367	34	0.0688719	3	17.3472	10.1659	35.6455	701.443	30.9387	2.41935	28.5194	25.4651	12.4022	25.7344	8.52312	1447	176	74	23.7096	489	285	444	340
S_1874	-106.532	52.1671	North America	grassland	rhizosphere	2014	8355	303	3.62657	10	2.27537	11.9091	25.3493	1300.11	24.831	-22.149	46.98	15.194	-12.1292	17.2162	-14.7043	364	64	11	60.8035	173	42	168	43
S_1875	5.63	52.25	Europe	forest	deadwood	2015	19646	14803	75.3487	46	9.46792	8.15467	35.9426	555.585	22.292	-0.396	22.688	6.45133	5.44933	16.3773	2.80883	825	82	49	14.8758	235	171	211	207
S_1876	1.45139	45.0708	Europe	grassland	root	2016	5316	17	0.319789	5	11.8842	9.72167	39.2082	560.416	25.909	1.114	24.795	8.65883	18.9478	18.9478	5.33283	918	92	57	12.9091	251	200	200	233
S_1877	-155.39	19.6722	North America	forest	shoot	2015	16179	2930	18.1099	11	13.0523	9.755	73.1314	123.91	19.242	5.903	13.339	11.7597	14.2452	14.5107	11.5907	1871	269	69	37.572	672	274	320	594
S_1878	147.423	-34.4354	Australia	forest	soil	2003 to 2015	72837	624	0.856707	18	15.6062	13.1522	45.7149	594.386	31.114	2.344	28.77	11.6642	20.122	23.0122	8.3615	560	58	31	16.4298	163	110	126	147
S_1879	-149.533	68.6167	North America	tundra	soil	2012	129115	1332	1.03164	42	-9.75021	10.4187	23.0876	1381	14.946	-30.181	45.127	8.51267	-20.7455	8.51267	-24.3017	241	48	7	65.2367	122	27	122	34
S_1880	9.90386	46.8015	Europe	forest	soil	2015	13944	270	1.93632	38	1.10538	8.73808	34.212	621.387	14.457	-11.084	25.541	8.70833	-5.67117	8.70833	-6.19183	1180	140	67	24.9539	406	223	406	228
S_1881	5.67083	51.8608	Europe	forest	deadwood	2012	10681	315	2.94916	4	9.71621	8.11292	35.3458	556.504	22.714	-0.239	22.953	4.1775	5.611	16.693	3.12	780	76	45	15.0409	219	162	199	195
S_1882	-76.5478	38.8666	North America	forest	shoot	2016	76018	11386	14.978	43	13.1833	11.0629	32.3439	862.373	30.5156	-3.68831	34.2039	21.4974	2.41602	23.6952	2.41602	1100	108	72	12.5201	309	243	305	243
S_1883	-123.054	38.3196	Pacific Ocean	aquatic	root	2016	8543	117	1.36954	3	13.0572	12.383	64.6699	259.55	23.476	4.328	19.148	9.82267	15.6893	16.146	9.82267	1003	205	3	90.829	534	14	24	534
S_1884	128.083	42.4	Asia	forest	soil	2014	21089	248	1.17597	40	2.61787	12.4506	26.4276	1268.68	23.895	-23.217	47.112	17.4498	-13.9738	17.4498	-13.9738	688	165	5	98.5388	431	20	431	20
S_1885	52.1906	36.2626	Asia	grassland	soil	2018	57990	1228	2.11761	55	11.5055	8.89608	27.5497	870.388	28.174	-4.117	32.291	1.63467	22.0388	22.0388	0.668167	329	45	10	40.7487	111	34	34	99
S_1886	13.6171	49.044	Europe	forest	soil	2013	7384	22	0.297941	6	4.90621	7.81508	31.897	647.685	18.211	-6.29	24.501	12.9053	0.1915	12.9053	-2.77983	1272	145	76	19.7733	373	266	373	346
S_1887	-91.024	23.977	Atlantic Ocean	aquatic	sediment	2016	27453	13539	49.317	9	NA	NA	NA	NA	NA	NA	NA	NA	NA	NA	NA	NA	NA	NA	NA	NA	NA	NA	NA
S_1888	25.2233	60.7531	Europe	forest	shoot	2016	27485	5434	19.7708	23	3.95563	8.50058	25.7718	860.072	21.668	-11.316	32.984	13.1567	-2.71233	14.9525	-6.26533	630	81	33	31.5349	223	103	212	129
S_1889	25.2233	60.7531	Europe	forest	shoot	2016	27485	5434	19.7708	23	3.95563	8.50058	25.7718	860.072	21.668	-11.316	32.984	13.1567	-2.71233	14.9525	-6.26533	630	81	33	31.5349	223	103	212	129
S_1890	103.73	1.226	Asia	aquatic	shoot	2018	26149	14	0.0535393	2	27.3667	6.14762	83.0759	40.6252	31.2429	23.8429	7.4	26.9452	27.6643	27.8452	26.8167	2273	264	154	18.1625	711	478	482	630
S_1891	-156.93	21.1191	North America	forest	shoot	2016	21381	255	1.19265	21	20.6848	7.35583	63.2488	138.998	26.384	14.754	11.63	19.8867	21.9655	22.3322	18.9838	1283	199	49	40.9622	485	192	238	456
S_1892	-76.5543	38.8688	North America	forest	shoot	2016	75305	26202	34.7945	33	13.1833	11.0629	32.3439	862.373	30.5156	-3.68831	34.2039	21.4974	2.41602	23.6952	2.41602	1100	108	72	12.5201	309	243	305	243
S_1893	-73.0725	52.4126	North America	forest	lichen	2011	10402	50	0.480677	5	-2.37454	10.5982	21.9867	1331.73	20.42	-27.783	48.203	11.8937	-12.4803	13.2797	-19.5818	868	114	40	35.6416	324	126	312	163
S_1894	128.065	42.051	Asia	tundra	shoot	2013	25557	2094	8.19345	36	-3.72487	12.7139	27.1381	1259.03	18.146	-28.703	46.849	11.306	-19.8072	11.306	-19.8072	930	224	7	96.5444	576	30	576	30
S_1895	18.7533	-33.9615	Africa	cropland	shoot	2012	104376	3584	3.43374	38	16.9622	11.0642	52.249	367.013	28.079	6.903	21.176	12.4223	21.3273	21.3273	12.4223	696	114	18	63.5085	325	62	62	325
S_1896	128.065	42.051	Asia	tundra	shoot	2013	24520	6860	27.9772	40	-3.72487	12.7139	27.1381	1259.03	18.146	-28.703	46.849	11.306	-19.8072	11.306	-19.8072	930	224	7	96.5444	576	30	576	30
S_1897	15.184	47.622	Europe	tundra	shoot	2016	6170	1301	21.0859	29	3.39725	8.2035	32.4968	649.022	16.975	-8.269	25.244	11.4123	-4.29317	11.4123	-4.29317	1399	179	76	27.6211	487	248	487	248
S_1898	116.48	39.88	Asia	urban	air	2015	54621	12924	23.6612	128	12.4626	11.3616	28.1227	1112.36	31.313	-9.087	40.4	25.458	-1.893	25.458	-1.893	576	211	3	138.519	443	12	443	12
S_1899	128.065	42.051	Asia	tundra	shoot	2013	13758	4675	33.9802	45	-3.72487	12.7139	27.1381	1259.03	18.146	-28.703	46.849	11.306	-19.8072	11.306	-19.8072	930	224	7	96.5444	576	30	576	30
S_1900	116.48	39.88	Asia	urban	air	2014	49838	17418	34.9492	184	12.4626	11.3616	28.1227	1112.36	31.313	-9.087	40.4	25.458	-1.893	25.458	-1.893	576	211	3	138.519	443	12	443	12
S_1901	-68.8373	-54.3593	South America	forest	soil	2015	117372	349	0.297345	10	3.25638	6.42342	43.6166	316.614	11.174	-3.553	14.727	6.6905	1.52683	7.024	-0.807833	572	55	35	14.5384	163	113	163	133
S_1902	128.066	42.056	Asia	forest	shoot	2013	16595	5551	33.4498	45	-3.72487	12.7139	27.1381	1259.03	18.146	-28.703	46.849	11.306	-19.8072	11.306	-19.8072	930	224	7	96.5444	576	30	576	30
S_1903	128.065	42.051	Asia	tundra	shoot	2013	36983	10076	27.245	60	-3.72487	12.7139	27.1381	1259.03	18.146	-28.703	46.849	11.306	-19.8072	11.306	-19.8072	930	224	7	96.5444	576	30	576	30
S_1904	-123	43.95	North America	wetland	shoot	2016	24056	3091	12.8492	8	11.6676	12.4024	44.7224	541.966	28.64	0.908	27.732	5.75367	18.3975	18.6773	5.42917	1234	199	16	63.3652	574	87	90	514
S_1905	-155.864	20.1247	North America	grassland	soil	2015	15813	6	0.0379435	5	23.2315	8.75759	69.3076	144.758	29.3746	16.7388	12.6358	22.5435	24.9102	24.9102	21.4122	987	120	42	28.7428	325	170	170	270
S_1906	0.22053	43.7643	Europe	forest	shoot	2009	5351	1398	26.126	36	12.5605	10.0969	41.4097	536.75	25.786	1.403	24.383	6.989	19.2177	19.2802	6.328	1143	111	68	14.734	321	228	229	311
S_1907	116.48	39.88	Asia	urban	air	2014	56132	22294	39.7171	141	12.4626	11.3616	28.1227	1112.36	31.313	-9.087	40.4	25.458	-1.893	25.458	-1.893	576	211	3	138.519	443	12	443	12
S_1908	15.184	47.622	Europe	tundra	shoot	2016	45375	5038	11.103	73	3.39725	8.2035	32.4968	649.022	16.975	-8.269	25.244	11.4123	-4.29317	11.4123	-4.29317	1399	179	76	27.6211	487	248	487	248
S_1909	15.184	47.622	Europe	tundra	shoot	2016	26271	4739	18.0389	41	3.39725	8.2035	32.4968	649.022	16.975	-8.269	25.244	11.4123	-4.29317	11.4123	-4.29317	1399	179	76	27.6211	487	248	487	248
S_1910	15.184	47.622	Europe	tundra	shoot	2016	30097	4585	15.2341	32	3.39725	8.2035	32.4968	649.022	16.975	-8.269	25.244	11.4123	-4.29317	11.4123	-4.29317	1399	179	76	27.6211	487	248	487	248
S_1911	15.184	47.622	Europe	tundra	shoot	2016	37974	5533	14.5705	59	3.39725	8.2035	32.4968	649.022	16.975	-8.269	25.244	11.4123	-4.29317	11.4123	-4.29317	1399	179	76	27.6211	487	248	487	248
S_1912	138.692	-34.7218	Australia	grassland	soil	2016	50725	605	1.19271	22	16.2433	11.3483	47.9845	447.445	29.625	5.975	23.65	10.7965	21.6127	21.7663	10.7965	594	82	18	46.0273	233	68	69	233
S_1913	116.48	39.88	Asia	urban	air	2014	59059	23451	39.7077	199	12.4626	11.3616	28.1227	1112.36	31.313	-9.087	40.4	25.458	-1.893	25.458	-1.893	576	211	3	138.519	443	12	443	12
S_1914	-2.77389	42.5406	Europe	cropland	root	2017	97758	31184	31.8992	32	12.3372	10.8443	41.5142	566.345	27.33	1.208	26.122	13.9247	19.5322	19.5322	5.8115	557	61	30	23.058	166	95	95	148
S_1915	15.184	47.622	Europe	tundra	shoot	2016	18306	3044	16.6284	14	3.39725	8.2035	32.4968	649.022	16.975	-8.269	25.244	11.4123	-4.29317	11.4123	-4.29317	1399	179	76	27.6211	487	248	487	248
S_1916	-2.85285	42.5803	Europe	cropland	root	2017	127631	12373	9.69435	23	12.1873	10.9248	41.7916	563.049	27.223	1.082	26.141	6.35933	19.3842	19.3842	5.72217	562	60	30	22.7242	167	96	96	152
S_1917	116.48	39.88	Asia	urban	air	2014	52903	21767	41.1451	163	12.4626	11.3616	28.1227	1112.36	31.313	-9.087	40.4	25.458	-1.893	25.458	-1.893	576	211	3	138.519	443	12	443	12
S_1918	16.6541	49.3214	Europe	forest	soil	2013	6702	75	1.11907	28	8.05408	7.80483	28.9454	736.051	22.785	-4.179	26.964	15.5797	0.3065	17.0438	-1.01633	534	83	25	42.6839	215	78	214	82
S_1919	-76.5531	38.8707	North America	forest	shoot	2016	41900	3461	8.26014	29	13.1833	11.0629	32.3439	862.373	30.5156	-3.68831	34.2039	21.4974	2.41602	23.6952	2.41602	1100	108	72	12.5201	309	243	305	243
S_1920	-109.91	37.5819	North America	shrubland	soil	2009	94933	5303	5.58604	20	9.59079	14.1656	36.4182	901.926	30.77	-8.127	38.897	16.1905	13.538	21.0142	-1.20717	323	36	11	27.5128	104	49	81	82
S_1921	29.7686	-26.1467	Africa	grassland	soil	2015	28722	796	2.77139	48	14.778	14.1875	59.2108	360.261	24.337	0.376	23.961	18.0395	9.78483	18.4207	9.78483	713	128	6	79.4278	373	24	334	24
S_1922	-119.275	37.9211	North America	forest	soil	2013	34065	216	0.634082	19	0.03275	14.0965	43.9623	636.403	18.465	-13.6	32.065	-4.95117	7.633	8.88067	-6.44517	765	129	20	64.3113	350	68	77	324
S_1923	110.55	-66.4724	Antarctica	desert	soil	2005	119116	148	0.124249	4	0	1	100	0	0.5	-0.5	1	0	0	0	0	430	71	14	41.1061	164	67	143	143
S_1924	114.03	22.49	Asia	aquatic	sediment	2015	52972	1444	2.72597	22	22.7824	6.29194	31.3546	516.565	31.7297	11.6626	20.067	28.4068	17.5659	28.4068	15.9538	1979	351	25	78.211	1009	89	1009	98
S_1925	10.5697	46.7039	Europe	grassland	soil	2016	107444	1554	1.44633	33	5.30121	9.42942	35.2449	650.209	19.555	-7.199	26.754	13.3183	-1.50133	13.3183	-2.51967	583	77	28	37.9407	223	90	223	90
S_1926	-155.576	19.5367	North America	tundra	air	2000	10767	7208	66.9453	15	7.84137	11.2494	75.1263	137.988	15.396	0.422	14.974	6.16533	9.01367	9.4735	6.16533	765	102	16	39.6607	268	119	129	268
S_1927	124.401	-8.26874	Asia	aquatic	shoot	2011	11140	78	0.70018	5	25.9782	7.51486	73.2674	68.4737	30.7811	20.5243	10.2568	26.2401	25.0613	26.736	25.0613	1226	244	5	87.2109	663	31	327	31
S_1928	5.63	52.25	Europe	forest	deadwood	2015	11024	6219	56.4133	6	9.46792	8.15467	35.9426	555.585	22.292	-0.396	22.688	6.45133	5.44933	16.3773	2.80883	825	82	49	14.8758	235	171	211	207
S_1929	-76.5499	38.8689	North America	forest	shoot	2016	31852	10626	33.3605	36	13.1833	11.0629	32.3439	862.373	30.5156	-3.68831	34.2039	21.4974	2.41602	23.6952	2.41602	1100	108	72	12.5201	309	243	305	243
S_1930	145.78	-34.5381	Australia	forest	soil	2003 to 2015	37363	2279	6.09962	62	16.8998	13.6198	46.178	585.35	32.556	3.062	29.494	13.2115	21.3425	24.1137	9.69417	427	44	27	15.9157	120	91	106	106
S_1931	144.581	-35.3512	Australia	forest	soil	2003 to 2015	37682	1631	4.32833	40	16.3737	12.8936	46.5405	542.933	31.521	3.817	27.704	13.076	20.3828	23.1233	9.75217	402	41	22	15.0613	118	84	90	107
S_1932	-155.869	20.119	North America	grassland	soil	2015	52907	588	1.11138	19	23.2315	8.75759	69.3076	144.758	29.3746	16.7388	12.6358	22.5435	24.9102	24.9102	21.4122	987	120	42	28.7428	325	170	170	270
S_1933	107.926	34.5567	Asia	forest	soil	2016	53789	2346	4.36149	84	11.1459	9.82475	28.809	895.714	27.769	-6.334	34.103	20.7185	-0.160167	22.0947	-0.160167	649	118	4	76.2499	338	18	286	18
S_1934	105.557	-10.4788	Australia	forest	soil	2013	138941	578	0.416004	9	23.7292	4.93849	77.9176	51.3894	26.8667	20.5286	6.33809	23.9992	23.3143	24.3278	23.0048	1939	319	32	60.6377	884	132	682	160
S_1935	-156.919	21.1174	North America	forest	shoot	2016	24567	2693	10.9619	27	20.6848	7.35583	63.2488	138.998	26.384	14.754	11.63	19.8867	21.9655	22.3322	18.9838	1283	199	49	40.9622	485	192	238	456
S_1936	14.3209	60.8918	Europe	forest	shoot	2012	13363	36	0.269401	9	3.39163	9.51858	29.3965	829.209	21.084	-11.296	32.38	13.8923	-5.43783	13.8923	-6.69667	672	85	28	32.2106	237	100	237	112
S_1937	9.45264	48.3823	Europe	forest	soil	2011	5721	17	0.297151	12	6.85787	8.03542	31.5053	664.597	20.686	-4.819	25.505	13.411	-0.189	15.0382	-1.22283	938	114	59	22.5049	309	186	308	192
S_1938	86.2	46.9	Asia	grassland	soil	2016	28733	2537	8.82957	52	3.12529	11.4288	25.9079	1246.31	25.273	-18.84	44.113	16.0753	-10.7103	17.851	-12.529	251	41	7	50.1131	106	25	101	27
S_1939	8.92999	57.0543	Europe	forest	soil	2014	44607	1458	3.26855	38	7.88977	6.30343	29.157	584.954	19.8533	-1.76556	21.6189	8.77556	3.03852	15.2194	1.11481	772	90	41	26.3606	263	134	189	176
S_1940	5.63	52.25	Europe	forest	soil	2016	9866	231	2.34137	12	9.46792	8.15467	35.9426	555.585	22.292	-0.396	22.688	6.45133	5.44933	16.3773	2.80883	825	82	49	14.8758	235	171	211	207
S_1941	5.63	52.25	Europe	forest	soil	2016	9241	266	2.87848	20	9.46792	8.15467	35.9426	555.585	22.292	-0.396	22.688	6.45133	5.44933	16.3773	2.80883	825	82	49	14.8758	235	171	211	207
S_1942	-2.79795	51.741	Europe	forest	soil	2013 to 2014	299132	2598	0.868513	26	9.6795	6.941	36.4319	447.447	20.49	1.438	19.052	5.59667	13.7892	15.3912	4.61933	891	97	45	21.3688	284	169	179	261
S_1943	-2.974	53.1781	Europe	grassland	soil	2013 to 2014	297062	1608	0.541301	23	9.53742	7.65083	39.3521	442.673	20.382	0.94	19.442	10.1318	6.01467	15.1993	4.48117	679	71	42	16.6646	206	142	163	162
S_1944	-3.97572	52.1767	Europe	grassland	soil	2013 to 2014	292633	4305	1.47113	25	8.77308	6.53683	37.8377	405.006	18.361	1.085	17.276	5.18633	9.8445	13.9053	4.22333	1487	170	80	25.6522	497	263	302	441
S_1945	107.926	34.5617	Asia	forest	soil	2016	24441	1492	6.1045	51	11.1459	9.82475	28.809	895.714	27.769	-6.334	34.103	20.7185	-0.160167	22.0947	-0.160167	649	118	4	76.2499	338	18	286	18
S_1946	-5.27019	51.7	Europe	shrubland	soil	2013 to 2014	240669	3711	1.54195	23	10.525	4.4375	32.84	336.957	18	4.4875	13.5125	9.63542	13.1208	14.8854	6.72083	889	107	48	27.83	304	154	197	232
S_1947	-3.12359	53.1768	Europe	grassland	soil	2013 to 2014	129307	1468	1.13528	16	9.08956	7.29253	38.6459	426.985	19.6144	0.74433	18.8701	7.10017	13.027	14.5619	4.26426	766	82	50	17.5103	234	162	179	191
S_1948	-3.55608	52.7224	Europe	grassland	soil	2013 to 2014	128666	709	0.551039	12	7.73025	6.85817	37.9954	415.981	17.936	-0.114	18.05	4.027	11.5843	13.0748	3.072	1474	169	82	25.5965	495	262	289	444
S_1949	14.1938	46.5723	Europe	forest	air	2018	5430	1537	28.3057	47	7.22604	9.91908	32.4918	765.7	23.229	-7.299	30.528	16.505	-0.779333	16.505	-2.41017	1365	151	60	27.5031	426	212	426	213
S_1950	-123	43.93	North America	wetland	root	2016	33860	1103	3.25753	7	11.6676	12.4024	44.7224	541.966	28.64	0.908	27.732	5.75367	18.3975	18.6773	5.42917	1234	199	16	63.3652	574	87	90	514
S_1951	114.65	22.57	Asia	shrubland	rhizosphere	2017	85479	4664	5.45631	93	21.4466	5.50152	28.7149	509.432	30.0136	10.8545	19.1591	26.9735	16.4962	26.9735	14.7568	1922	324	28	74.3375	936	93	936	112
S_1952	84.5167	44.1833	Asia	desert	soil	2016	19770	25	0.126454	12	5.2065	11.0722	22.8325	1383.07	28.323	-20.17	48.493	19.0158	-13.2467	20.7162	-13.2467	205	32	5	55.9223	92	17	87	17
S_1953	84.5167	44.1833	Asia	desert	soil	2016	66016	51	0.077254	24	5.2065	11.0722	22.8325	1383.07	28.323	-20.17	48.493	19.0158	-13.2467	20.7162	-13.2467	205	32	5	55.9223	92	17	87	17
S_1954	84.5167	44.1833	Asia	desert	soil	2016	19774	27	0.136543	10	5.2065	11.0722	22.8325	1383.07	28.323	-20.17	48.493	19.0158	-13.2467	20.7162	-13.2467	205	32	5	55.9223	92	17	87	17
S_1955	-84	30.75	North America	forest	litter	2014	22189	2879	12.9749	74	19.248	13.1845	45.1586	627.431	32.945	3.749	29.196	26.5935	20.104	26.5935	11.2133	1395	168	64	24.8685	453	250	453	353
S_1956	-2.90072	40.0682	Europe	shrubland	soil	2006	118086	379	0.320953	27	13.2565	12.6642	38.9188	708.48	32.269	-0.271	32.54	9.0485	22.4682	22.5748	5.4	461	55	11	39.9154	163	52	54	141
S_1957	114.65	22.57	Asia	shrubland	rhizosphere	2017	47709	4107	8.60844	68	21.4466	5.50152	28.7149	509.432	30.0136	10.8545	19.1591	26.9735	16.4962	26.9735	14.7568	1922	324	28	74.3375	936	93	936	112
S_1958	11.9447	49.1276	Europe	forest	shoot	2011	17047	21	0.123189	3	8.19404	8.25392	30.6541	714.832	22.988	-3.938	26.926	16.9695	3.78467	16.9695	-0.592	695	84	42	23.657	234	131	234	150
S_1959	108.32	36.03	Asia	forest	soil	2015	52770	1684	3.19121	27	8.39683	10.8693	29.521	950.287	25.789	-11.03	36.819	18.353	-3.80383	19.7315	-3.80383	518	106	2	87.3912	300	10	264	10
S_1960	126.819	33.44	Asia	forest	root	2015	10479	68	0.648917	14	14.205	7.13742	25.4073	773.227	28.197	0.105	28.092	23.342	6.87283	23.8173	4.69733	1876	297	54	55.4225	842	208	773	214
S_1961	-2.85285	42.5803	Europe	cropland	soil	2017	153900	8021	5.21183	39	12.1873	10.9248	41.7916	563.049	27.223	1.082	26.141	6.35933	19.3842	19.3842	5.72217	562	60	30	22.7242	167	96	96	152
S_1962	10.85	60.7	Europe	cropland	soil	2014	33936	725	2.13637	22	4.43467	7.863	25.5525	829.22	20.442	-10.33	30.772	14.8005	-1.83117	14.8005	-5.64633	582	71	24	34.1919	205	87	205	97
S_1963	78.0211	-68.5502	Antarctica	desert	soil	2012	14063	351	2.49591	1	NA	NA	NA	NA	NA	NA	NA	NA	NA	NA	NA	NA	NA	NA	NA	NA	NA	NA	NA
S_1964	110.432	-5.87927	Asia	aquatic	shoot	2011	8736	2	0.0228938	2	26.0773	7.30093	82.9302	44.5893	30.5444	21.7407	8.8037	25.4907	26.1679	26.466	25.4809	2194	503	33	83.4533	1210	126	242	1156
S_1965	138.818	35.9174	Asia	forest	soil	2017	20615	2596	12.5928	16	8.21696	9.59508	29.6914	827.44	24.536	-7.78	32.316	18.3643	-1.72033	18.3643	-1.72033	1547	250	27	62.0749	688	106	688	106
S_1966	-123	43.95	North America	wetland	shoot	2016	41735	643	1.54067	6	11.6676	12.4024	44.7224	541.966	28.64	0.908	27.732	5.75367	18.3975	18.6773	5.42917	1234	199	16	63.3652	574	87	90	514
S_1967	110.199	24.122	Asia	forest	shoot	2014	15975	3885	24.3192	105	15.9111	7.17233	29.8735	631.146	26.835	2.826	24.009	21.8443	9.4055	22.9508	7.64767	1718	311	39	65.5127	794	136	705	185
S_1968	147.047	-42.3878	Australia	forest	soil	2014	98918	167	0.168827	5	10.3457	11.6007	52.5777	372.804	22.739	0.675	22.064	9.93517	13.2632	14.9385	5.7415	609	62	35	16.9289	181	125	138	156
S_1969	107.926	34.5617	Asia	forest	soil	2016	40121	1727	4.30448	49	11.1459	9.82475	28.809	895.714	27.769	-6.334	34.103	20.7185	-0.160167	22.0947	-0.160167	649	118	4	76.2499	338	18	286	18
S_1970	116.069	-32.6197	Australia	forest	soil	2016	80521	243	0.301785	24	16.1293	11.5242	49.8687	427.59	29.345	6.236	23.109	11.317	21.3752	21.648	11.317	1184	229	18	78.9841	625	66	74	625
S_1971	-95.5391	25.0089	Atlantic Ocean	aquatic	sediment	2015	50157	2777	5.53662	19	NA	NA	NA	NA	NA	NA	NA	NA	NA	NA	NA	NA	NA	NA	NA	NA	NA	NA	NA
S_1972	57.2782	-32.7057	Indian Ocean	aquatic	sediment	2015	84820	28432	33.5204	12	NA	NA	NA	NA	NA	NA	NA	NA	NA	NA	NA	NA	NA	NA	NA	NA	NA	NA	NA
S_1973	-3.8597	52.8979	Europe	grassland	soil	2013 to 2014	110391	2125	1.92498	22	8.22154	6.74492	38.7083	405.639	17.99	0.565	17.425	6.4675	9.37267	13.3763	3.64167	1450	165	81	24.1183	474	263	296	416
S_1974	-111.552	59.7184	North America	forest	shoot	2013	10306	167	1.62042	10	-2.47	11.2778	21.8136	1484.67	22.688	-29.013	51.701	14.9133	-11.1103	14.9133	-21.586	368	59	14	49.973	159	44	159	52
S_1975	106.611	-5.86356	Asia	aquatic	shoot	2010	120240	17	0.0141384	2	26.7021	6.09583	78.1517	43.8548	30.8	23	7.8	26.1167	26.7583	27.175	26.1167	1586	329	38	71.5253	806	148	266	806
S_1976	128.094	-3.71618	Asia	aquatic	shoot	2011	41970	15	0.0357398	4	26.16	7.01488	77.0664	87.3257	30.9024	21.8	9.10238	25.4123	26.2151	26.9726	24.9349	2577	382	110	39.7644	1015	408	507	986
S_1977	-96.0001	22	Atlantic Ocean	aquatic	sediment	2017	5850	1	0.017094	1	NA	NA	NA	NA	NA	NA	NA	NA	NA	NA	NA	NA	NA	NA	NA	NA	NA	NA	NA
S_1978	8.1287	56.3135	Europe	grassland	soil	2014	27466	1650	6.00743	59	8.60234	4.8901	23.7648	587.455	19.5104	-1.06667	20.5771	10.024	3.44479	15.749	1.71563	800	101	39	33.3047	293	133	181	160
S_1979	-38.6359	-20.7191	Atlantic Ocean	aquatic	sediment	2013	57099	6969	12.2051	6	NA	NA	NA	NA	NA	NA	NA	NA	NA	NA	NA	NA	NA	NA	NA	NA	NA	NA	NA
S_1980	-76.5517	38.8695	North America	forest	shoot	2016	39146	13232	33.8017	23	13.1833	11.0629	32.3439	862.373	30.5156	-3.68831	34.2039	21.4974	2.41602	23.6952	2.41602	1100	108	72	12.5201	309	243	305	243
S_1981	84.5167	44.1833	Asia	desert	soil	2016	20316	215	1.05828	19	5.2065	11.0722	22.8325	1383.07	28.323	-20.17	48.493	19.0158	-13.2467	20.7162	-13.2467	205	32	5	55.9223	92	17	87	17
S_1982	84.5167	44.1833	Asia	desert	soil	2016	15516	27	0.174014	11	5.2065	11.0722	22.8325	1383.07	28.323	-20.17	48.493	19.0158	-13.2467	20.7162	-13.2467	205	32	5	55.9223	92	17	87	17
S_1983	-76.5532	38.8674	North America	forest	shoot	2016	59964	2325	3.87733	51	13.1833	11.0629	32.3439	862.373	30.5156	-3.68831	34.2039	21.4974	2.41602	23.6952	2.41602	1100	108	72	12.5201	309	243	305	243
S_1984	-116.71	46.8	North America	wetland	shoot	2016	16036	5403	33.6929	3	7.51342	12.9715	37.4066	753.495	28.315	-6.362	34.677	-0.993333	16.63	16.9182	-1.5535	727	89	26	35.7539	265	95	107	248
S_1985	150.318	-33.6294	Australia	forest	root	2012	19546	9052	46.3113	6	12.0972	9.61425	44.2401	445.112	23.488	1.756	21.732	17.1667	7.26817	17.4812	6.42967	1268	162	59	31.7779	471	214	415	220
S_1986	-71.3318	42.4094	North America	forest	soil	2013	57879	2630	4.54396	64	9.28396	11.5347	31.0191	928.458	28.108	-9.078	37.186	0.4115	18.0643	20.6017	-2.3305	1168	112	87	7.71241	319	271	275	294
S_1987	-155.359	19.6193	North America	forest	shoot	2015	16713	240	1.43601	14	13.1934	10.4785	72.3653	138.096	20.13	5.65	14.48	11.8035	14.6623	14.8212	11.5542	1680	246	64	42.2934	618	224	250	528
S_1988	-121.424	38.2598	North America	aquatic	shoot	2015	48756	9782	20.0632	38	15.535	14.1784	48.3031	568.508	31.916	2.563	29.353	10.0847	22.0555	22.0555	8.35833	438	94	1	90.9265	243	7	7	237
S_1989	29.5833	67.7667	Europe	forest	soil	2013	5303	108	2.03658	6	-0.875667	6.712	20.3944	909.548	17.183	-15.728	32.911	10.9942	-7.043	10.9942	-11.5802	577	76	28	34.6018	214	92	214	97
S_1990	112.833	22.5667	Asia	forest	soil	2014	64198	6269	9.7651	53	22.286	6.83825	31.4938	551.611	32.053	10.34	21.713	27.4203	16.5487	28.3112	14.953	1961	332	36	70.268	906	116	873	133
S_1991	8.37293	46.5687	Europe	woodland	soil	2017	24920	324	1.30016	19	0.680792	6.52542	29.6327	568.834	12.888	-9.133	22.021	7.804	-5.501	7.97517	-5.501	1284	121	81	12.8057	361	263	349	263
S_1992	27.3273	58.2789	Europe	forest	soil	2011	5789	122	2.10745	34	5.39179	7.73842	24.7289	857.013	22.231	-9.062	31.293	16.0988	-0.698167	16.0988	-5.01117	608	78	28	34.8028	221	89	221	106
S_1993	-83.96	35.84	North America	forest	rhizosphere	2014	28782	5629	19.5574	98	14.3034	13.3081	38.9137	811.157	31.389	-2.81	34.199	22.1855	20.1168	24.1087	4.087	1210	126	72	14.815	334	248	318	312
S_1994	111.933	33.5	Asia	forest	soil	2014	20384	986	4.83713	69	11.422	9.64625	29.8886	842.146	26.778	-5.496	32.274	20.488	0.700667	21.6585	0.700667	881	168	11	69.2194	422	42	399	42
S_1995	-83.96	35.84	North America	forest	soil	2014	5421	412	7.60007	20	14.3034	13.3081	38.9137	811.157	31.389	-2.81	34.199	22.1855	20.1168	24.1087	4.087	1210	126	72	14.815	334	248	318	312
S_1996	-83.96	35.84	North America	forest	soil	2014	11002	792	7.19869	16	14.3034	13.3081	38.9137	811.157	31.389	-2.81	34.199	22.1855	20.1168	24.1087	4.087	1210	126	72	14.815	334	248	318	312
S_1997	14.7781	59.4237	Europe	forest	soil	2008	5427	281	5.17781	17	5.18892	7.8875	28.0514	746.647	20.94	-7.178	28.118	13.4902	-0.381833	14.7738	-3.58167	782	83	42	24.0335	244	137	236	168
S_1998	150.649	-35.1512	Australia	forest	soil	2012	27014	684	2.53202	42	16.6574	7.16742	43.4152	342.402	24.612	8.103	16.509	19.5925	12.8453	20.6983	12.2623	1182	133	66	23.3606	368	215	355	266
S_1999	103.721	1.235	Asia	aquatic	shoot	2018	12351	7	0.0566756	2	27.3667	6.14762	83.0759	40.6252	31.2429	23.8429	7.4	26.9452	27.6643	27.8452	26.8167	2273	264	154	18.1625	711	478	482	630
[truncated: 18,313 more rows]

## Sheet: Fig.2
Fig.2a	Genus	Relative abudance (%)		Genus	Frequency		Fig.2b,c	Absolute latitude	Relative abudance of phytopathogenic fungi (%)		Fig.2d,e	Absolute latitude	Richness of phytopathogenic fungi
	Alternaria	0.560652		Trichoderma	53.7367			35.0854	5.28537			35.0854	46
	Fusicladium	0.547618		Alternaria	48.8874			52.4126	0.835246			52.4126	5
	Fusarium	0.482075		Fusarium	44.0626			13.8299	0.0636034			13.8299	4
	Neoerysiphe	0.418221		Gibberella	37.1012			40.018	0.602371			40.018	19
	Mycosphaerella	0.272198		Epicoccum	34.8759			66.4717	0.584002			66.4717	3
	Trichoderma	0.266668		Mycosphaerella	32.8033			66.4717	0.0204802			66.4717	4
	Gibberella	0.265233		Didymella	32.3503			66.4725	0.211955			66.4725	5
	Epicoccum	0.262146		Ilyonectria	31.1589			66.4713	0.277058			66.4713	3
	Erysiphe	0.257201		Chalara	29.0321			2.8405	0.244583			2.8405	13
	Plectosphaerella	0.229646		Clonostachys	26.152			33.6125	1.67611			33.6125	39
								13.6788	1.0699			13.6788	14
								64.71	0.129481			64.71	8
								35.0974	1.04081			35.0974	35
								35.0974	1.04066			35.0974	35
								29.0557	1.76869			29.0557	16
								40.65	1.95432			40.65	24
								66.4108	0.0219435			66.4108	3
								21.0913	33.6107			21.0913	28
								55.1848	4.31406			55.1848	58
								17.507	3.00015			17.507	84
								37.0811	4.08922			37.0811	33
								46.4048	1.09369			46.4048	11
								55.2497	4.58371			55.2497	28
								46.79	1.58813			46.79	34
								42.4094	2.06975			42.4094	112
								42.556	0.504698			42.556	18
								66.31	0.00811491			66.31	1
								35.56	12.8639			35.56	21
								35.56	33.7956			35.56	22
								50.5939	1.68299			50.5939	65
								44.26	3.28806			44.26	57
								42.0578	0.652616			42.0578	39
								51.8319	11.3497			51.8319	22
								51.6909	34.8549			51.6909	30
								37.8278	10.0803			37.8278	52
								37.8278	11.6912			37.8278	54
								43.4333	4.43593			43.4333	24
								44.2	10.0438			44.2	22
								40.052	0.0839443			40.052	8
								37.7213	0.626315			37.7213	23
								10.8699	1.10894			10.8699	15
								38.0321	1.98142			38.0321	58
								35.8128	0.00772798			35.8128	2
								18.58	0.0389441			18.58	8
								49.07	0.891095			49.07	14
								35.6407	2.26172			35.6407	43
								43.1094	1.98581			43.1094	45
								21.1596	3.33502			21.1596	64
								33.6598	3.49904			33.6598	64
								48.7766	3.57885			48.7766	16
								64.71	0.171307			64.71	17
								54.3333	2.66848			54.3333	39
								28.5187	0.80192			28.5187	4
								54.6102	0.0108098			54.6102	3
								32.5659	0.302062			32.5659	25
								36.9241	2.73297			36.9241	55
								36.9659	4.47328			36.9659	66
								35.6348	3.42964			35.6348	36
								35.6348	4.42509			35.6348	38
								54.3333	2.44597			54.3333	55
								66.2823	0.106003			66.2823	9
								41.123	0.160681			41.123	5
								34.7181	2.03199			34.7181	76
								34.7106	4.65548			34.7106	66
								66.3695	0.0358234			66.3695	8
								2.8433	7.65391			2.8433	11
								35.8769	1.10585			35.8769	35
								66.2823	0.177976			66.2823	11
								10.48	1.05319			10.48	30
								54.3333	0.868196			54.3333	34
								22.435	6.86228			22.435	98
								50.8942	3.66366			50.8942	154
								55.6726	1.68963			55.6726	29
								52.9907	3.9865			52.9907	7
								55.6671	7.63692			55.6671	51
								50.86	0.730945			50.86	33
								30.9014	0.487663			30.9014	18
								34.5567	1.68046			34.5567	41
								54.1782	8.01788			54.1782	30
								30.1831	2.20956			30.1831	24
								66.472	0.561126			66.472	2
								19.6754	0.0113938			19.6754	2
								32.6195	0.110559			32.6195	18
								32.6195	0.127638			32.6195	19
								64.71	0.222298			64.71	9
								66.3695	0.171986			66.3695	2
								50.8086	1.06699			50.8086	21
								31.3	3.82555			31.3	111
								42.173	0.469566			42.173	31
								30.1916	0.65958			30.1916	61
								66.3686	1.47528			66.3686	4
								41.3915	2.79881			41.3915	60
								19.6724	0.00184587			19.6724	1
								31.31	0.495405			31.31	18
								12.5092	0.401793			12.5092	39
								12.5092	0.0178982			12.5092	19
								40.65	1.79585			40.65	25
								34.7181	0.91832			34.7181	12
								66.4114	0.271602			66.4114	3
								36.2938	3.0638			36.2938	54
								7.08389	4.11723			7.08389	94
								34.6242	2.40336			34.6242	48
								14.1952	0.0638108			14.1952	17
								35.5448	9.82647			35.5448	23
								9.76795	7.00146			9.76795	63
								18.644	1.10301			18.644	14
								51.6164	1.04248			51.6164	28
								35.6073	0.752726			35.6073	23
								55.8201	1.95504			55.8201	9
								33.6478	0.498591			33.6478	62
								14.5103	0.055425			14.5103	11
								21.9328	3.0124			21.9328	9
								36.6923	1.23448			36.6923	17
								18.5838	0.201197			18.5838	4
								24.122	24.3192			24.122	105
								37.4653	11.3733			37.4653	68
								13.8299	0.210318			13.8299	15
								34.6882	1.58599			34.6882	57
								33.6135	0.0914576			33.6135	6
								10.8615	1.45376			10.8615	19
								1.222	0.0654365			1.222	4
								1.212	0.003334			1.212	1
								1.213	0.00233459			1.213	1
								48.3275	1.30442			48.3275	44
								34.7341	5.29903			34.7341	22
								39.6509	0.941553			39.6509	32
								31.5667	3.03844			31.5667	76
								62.618	3.62112			62.618	41
								62.1444	17.7938			62.1444	112
								60.7542	1.20026			60.7542	37
								44.26	3.08423			44.26	43
								44.26	2.14914			44.26	53
								60.7542	1.20026			60.7542	37
								44.28	2.14468			44.28	47
								41.5324	9.2638			41.5324	44
								36.7812	1.24815			36.7812	176
								35.9195	6.47303			35.9195	13
								50.5083	11.0813			50.5083	99
								39.7293	1.39503			39.7293	56
								62.1444	6.10831			62.1444	13
								66.3686	0.034851			66.3686	2
								50.5939	1.7837			50.5939	57
								22.3424	4.519			22.3424	169
								24.8973	21.3804			24.8973	14
								32.5883	0.889369			32.5883	21
								35.881	0.48505			35.881	9
								52.264	2.26556			52.264	32
								33.6046	1.10339			33.6046	38
								38.0321	12.5134			38.0321	56
								29.3667	4.10582			29.3667	35
								13.6812	0.222704			13.6812	12
								68.5997	0.00107302			68.5997	1
								33.6528	5.36407			33.6528	95
								66.3679	0.523496			66.3679	5
								36.2622	3.76215			36.2622	58
								42.5084	1.80955			42.5084	52
								33.9569	0.292453			33.9569	14
								27.4676	5.30353			27.4676	15
								27.4676	5.30353			27.4676	15
								10.38	5.67155			10.38	32
								30.8982	0.161754			30.8982	17
								35.8749	3.24006			35.8749	67
								43.0918	1.09288			43.0918	51
								54.3333	3.77669			54.3333	88
								33.6157	0.318377			33.6157	27
								51.6885	1.77806			51.6885	21
								34.6202	0.929679			34.6202	32
								66.3699	0.235392			66.3699	11
								33.8471	1.35382			33.8471	25
								54.3333	4.36344			54.3333	41
								27.3309	2.58564			27.3309	192
								36.049	2.73316			36.049	53
								36.0901	0.170547			36.0901	5
								33.5947	0.160536			33.5947	23
								12.8575	0.2595			12.8575	41
								66.3686	0.00797431			66.3686	3
								36.9511	2.29158			36.9511	42
								51.8297	16.551			51.8297	16
								32.5706	0.133246			32.5706	25
								37.6339	0.474758			37.6339	32
								35.72	0.945529			35.72	20
								66.2822	0.0031372			66.2822	1
								37.0064	2.28153			37.0064	20
								36.04	3.61804			36.04	25
								35.1021	0.563615			35.1021	27
								20.5	0.00774343			20.5	4
								28.7694	2.14178			28.7694	25
								10.46	3.88825			10.46	28
								34.7181	0.382959			34.7181	8
								25.41	17.8181			25.41	58
								54.3333	3.41665			54.3333	53
								34.6255	10.9472			34.6255	45
								37.4833	3.16368			37.4833	85
								40.0516	0.278916			40.0516	8
								35.6387	1.77219			35.6387	48
								46.4061	2.42594			46.4061	15
								37.6339	0.592201			37.6339	20
								39.992	4.09106			39.992	43
								32.7057	0.117737			32.7057	3
								61.0268	0.63102			61.0268	9
								35.6364	1.63132			35.6364	49
								30.8969	0.192392			30.8969	8
								30.8969	0.064805			30.8969	16
								42.59	39.6552			42.59	43
								34.0597	5.70659			34.0597	86
								32.8285	1.22969			32.8285	76
								41.85	7.92762			41.85	178
								46.6	6.7604			46.6	33
								42.3285	0.64598			42.3285	32
								38.3404	7.00055			38.3404	31
								43.0918	1.05366			43.0918	47
								60.7531	6.23937			60.7531	49
								60.7531	6.24563			60.7531	49
								51.7852	1.99411			51.7852	17
								40.65	0.342169			40.65	40
								40.65	1.3529			40.65	54
								33.6062	5.97919			33.6062	56
								54.3735	0.00482199			54.3735	2
								47.4351	3.22425			47.4351	7
								66.2822	0.533177			66.2822	2
								66.2822	0.804849			66.2822	8
								66.4108	0.00123739			66.4108	1
								30.8856	12.993			30.8856	37
								59.7183	0.411819			59.7183	17
								52.8123	6.16268			52.8123	20
								47.18	91.6263			47.18	10
								35.4214	0.960971			35.4214	44
								10.865	6.71965			10.865	23
								35.6348	1.1191			35.6348	22
								35.6348	0.347128			35.6348	24
								45.4	0.848411			45.4	37
								54.158	1.73038			54.158	33
								34.7181	0.190373			34.7181	4
								41.3915	1.12556			41.3915	60
								54.3333	9.89006			54.3333	80
								37.081	2.93335			37.081	19
								37.0817	1.7194			37.0817	16
								21.1165	1.22534			21.1165	11
								66.2819	0.102944			66.2819	7
								37.4653	7.51022			37.4653	21
								31.4091	11.3732			31.4091	74
								39.88	47.7059			39.88	142
								66.2822	0.0624514			66.2822	5
								35.56	25.7942			35.56	21
								10.27	2.23479			10.27	52
								64.71	0.164435			64.71	11
								54.3472	0.00497702			54.3472	2
								36.1111	4.60432			36.1111	29
								66.4103	1.24295			66.4103	4
								52.0175	4.3581			52.0175	51
								40.0572	0.299314			40.0572	7
								49.07	0.228234			49.07	9
								43.6546	25.9875			43.6546	35
								66.3688	0.0516888			66.3688	5
								51.8305	44.9902			51.8305	9
								54.1538	0.0677101			54.1538	21
								54.3333	3.63135			54.3333	73
								32.5946	0.0821907			32.5946	21
								54.1793	12.8551			54.1793	27
								37.0817	4.30863			37.0817	48
								1.213	0.397802			1.213	3
								47.507	0.105152			47.507	4
								46.5893	1.41076			46.5893	25
								46.0922	1.29713			46.0922	80
								64.71	0.552561			64.71	5
								62.618	7.09222			62.618	95
								19.5367	78.5623			19.5367	16
								46.0914	1.0195			46.0914	68
								33.6598	5.49874			33.6598	135
								50.88	1.59898			50.88	40
								51.8621	4.49748			51.8621	48
								77.578	0.00055166			77.578	1
								34.7181	0.614715			34.7181	13
								25.2875	0.0124822			25.2875	5
								42.4094	4.68016			42.4094	77
								54.6102	0.112887			54.6102	11
								60.7542	5.66668			60.7542	87
								60.7542	5.66668			60.7542	87
								40.65	0.987511			40.65	67
								37.0067	12.3284			37.0067	39
								33.8337	3.47136			33.8337	63
								50.88	13.4629			50.88	49
								31.8458	3.23052			31.8458	34
								35.6894	1.1444			35.6894	61
								44.26	0.201165			44.26	58
								19.6362	0.0786574			19.6362	3
								38.2598	9.28914			38.2598	112
								40.65	1.87968			40.65	38
								40.0572	1.55142			40.0572	13
								35.84	24.624			35.84	79
								35.84	19.7341			35.84	37
								35.84	15.3763			35.84	79
								35.84	12.5489			35.84	110
								34.7356	4.35022			34.7356	16
								73.49	3.73006			73.49	7
								75.8	0.00359095			75.8	6
								74.08	1.81469			74.08	5
								73.49	6.63839			73.49	9
								35.8748	1.41975			35.8748	62
								34.6818	1.40921			34.6818	29
								43.0951	0.299246			43.0951	47
								38.8666	15.4695			38.8666	37
								33.6158	1.02497			33.6158	13
								10.8615	2.26023			10.8615	14
								37.5931	5.72744			37.5931	40
								34.7181	3.14088			34.7181	38
								46.6859	83.7713			46.6859	19
								61.5944	6.35991			61.5944	27
								43.0951	0.413244			43.0951	37
								28.2887	1.29508			28.2887	42
								46.42	0.168587			46.42	6
								36.577	2.48217			36.577	2
								68.5997	0.0254155			68.5997	8
								34.6242	6.01762			34.6242	46
								37.0535	4.31136			37.0535	47
								21.5077	10.5974			21.5077	21
								46.0953	1.62128			46.0953	104
								32.321	4.23952			32.321	35
								34	7.39521			34	13
								34.6242	4.36761			34.6242	27
								46.8575	0.26361			46.8575	8
								34.609	0.24625			34.609	27
								35.6314	3.68624			35.6314	39
								33.6101	0.246387			33.6101	17
								51.6916	5.73155			51.6916	14
								10.27	2.23647			10.27	52
								37.8278	24.4354			37.8278	45
								38.0463	21.2436			38.0463	93
								38.0463	51.9102			38.0463	19
								43.93	0.164944			43.93	7
								43.93	1.21327			43.93	10
								33.6528	3.84576			33.6528	93
								23.2549	0.453824			23.2549	19
								54.158	0.428788			54.158	22
								64.71	0.0233131			64.71	5
								37.9184	0.706988			37.9184	19
								18.5866	2.3783			18.5866	13
								40.65	6.76469			40.65	41
								40.65	2.63991			40.65	70
								27.3871	2.00601			27.3871	41
								50.5939	2.06254			50.5939	66
								35.0917	0.566764			35.0917	40
								33.6107	2.83685			33.6107	36
								66.2819	0.104837			66.2819	4
								9.41545	53.3896			9.41545	13
								61.4997	17.7997			61.4997	163
								34.5	2.90644			34.5	47
								34.35	2.90628			34.35	47
								54.3333	0.802938			54.3333	41
								54.1541	10.6145			54.1541	45
								15.9604	56.7517			15.9604	27
								38.0334	5.1273			38.0334	73
								33.8771	3.07548			33.8771	34
								54.3333	2.39422			54.3333	68
								43.0887	0.559907			43.0887	52
								64.71	0.0216321			64.71	10
								46.8575	0.0187283			46.8575	3
								21.99	0.858672			21.99	13
								64.71	0.0537067			64.71	10
								34.7181	0.791203			34.7181	2
								46.5	22.0756			46.5	39
								32.7484	3.24376			32.7484	77
								53.2463	1.45381			53.2463	25
								54.157	15.5529			54.157	42
								60.1724	16.1387			60.1724	96
								54.3333	10.5703			54.3333	79
								25.9401	3.92266			25.9401	64
								68.6167	2.81957			68.6167	36
								68.38	2.76055			68.38	34
								24.058	40.7976			24.058	5
								46.7337	5.05263			46.7337	37
								42.5702	4.05546			42.5702	18
								35.6346	2.17266			35.6346	23
								52.1672	3.8961			52.1672	4
								37.9176	3.06602			37.9176	15
								34.0993	2.63107			34.0993	46
								60.154	6.77864			60.154	28
								35.6347	2.10076			35.6347	42
								35.6347	1.0578			35.6347	50
								54.1795	3.30996			54.1795	25
								10.8615	1.50461			10.8615	16
								33.6145	1.07556			33.6145	37
								52.1618	3.1583			52.1618	6
								35.655	1.87603			35.655	58
								44.28	0.104327			44.28	42
								35.6555	23.168			35.6555	45
								10.8699	3.0745			10.8699	24
								44.26	3.71539			44.26	59
								43.95	17.3302			43.95	20
								43.95	38.8552			43.95	29
								13.7723	0.971303			13.7723	26
								34.7109	6.97364			34.7109	25
								32.7138	0.00277909			32.7138	1
								75.8	0.00437301			75.8	6
								66.3678	0.564475			66.3678	5
								38.8696	7.3473			38.8696	23
								10.865	5.14155			10.865	42
								50.88	0.179514			50.88	15
								35.8811	0.78002			35.8811	36
								34.3097	1.33916			34.3097	25
								48.7766	1.07491			48.7766	18
								38.6034	12.9949			38.6034	19
								42.1291	0.98712			42.1291	61
								42.2844	0.161329			42.2844	17
								36.2061	14.4635			36.2061	22
								32.5706	0.154314			32.5706	16
								34.5769	0.830082			34.5769	39
								41.7775	0.442077			41.7775	35
								32.5597	0.383154			32.5597	17
								34.5769	1.6645			34.5769	39
								44.28	1.04463			44.28	43
								35.8748	0.694185			35.8748	34
								33.705	0.727072			33.705	24
								35.6327	10.0983			35.6327	38
								34.1	4.60236			34.1	89
								34.2327	13.0691			34.2327	30
								54.3333	2.51128			54.3333	69
								45.0607	21.417			45.0607	19
								43.08	0.493011			43.08	15
								43.08	0.493011			43.08	15
								46.4269	0.827732			46.4269	30
								66.3677	0.0288953			66.3677	6
								46.779	10.2339			46.779	10
								32.5227	0.155643			32.5227	13
								32.5227	0.124977			32.5227	9
								42.3868	5.37571			42.3868	26
								34.7181	0.309452			34.7181	10
								66.2822	0.516071			66.2822	10
								34.7181	0.0942343			34.7181	6
								28.2298	0.58802			28.2298	62
								60.7531	20.7571			60.7531	32
								60.7531	20.7571			60.7531	32
								20.119	0.823472			20.119	11
								34.7181	0.9476			34.7181	18
								54.1778	1.52656			54.1778	29
								54.1542	5.09589			54.1542	39
								9.41545	69.5067			9.41545	14
								61.0268	0.150394			61.0268	7
								47.3962	27.0182			47.3962	81
								36.568	0.0294349			36.568	2
								36.0901	8.38857			36.0901	19
								42.6793	0.771219			42.6793	41
								47.468	0.614502			47.468	11
								47.468	0.614418			47.468	11
								50.5939	8.9317			50.5939	88
								9.34712	73.6545			9.34712	13
								22.2465	1.74049			22.2465	28
								27.3861	2.87017			27.3861	80
								37.4653	49.7976			37.4653	24
								76.91	0.00809761			76.91	9
								27.4676	2.69196			27.4676	13
								27.4676	2.69196			27.4676	13
								37.9165	1.74242			37.9165	18
								36.9766	4.52371			36.9766	38
								19.6748	0.000920556			19.6748	1
								33.7284	0.424757			33.7284	58
								54.3333	5.88645			54.3333	33
								66.3677	0.0781997			66.3677	15
								26.52	18.0497			26.52	47
								21.9328	13.5752			21.9328	25
								46.0915	4.57544			46.0915	76
								31.8575	5.27954			31.8575	44
								36.407	1.97505			36.407	141
								51.8315	35.2401			51.8315	27
								49.0315	6.44766			49.0315	67
								42.058	0.469425			42.058	17
								38.0321	11.3756			38.0321	93
								54.5915	0.0106781			54.5915	2
								23.6948	3.09124			23.6948	63
								36.9521	1.49104			36.9521	24
								33.6113	2.97046			33.6113	54
								34.3578	8.87023			34.3578	78
								46.7354	9.45349			46.7354	32
								37.4653	20.3886			37.4653	125
								14.5103	3.06345			14.5103	27
								42.4094	1.49957			42.4094	38
								30.1067	0.235404			30.1067	43
								42.4751	3.0398			42.4751	70
								39.88	40.5062			39.88	193
								10.9185	2.47052			10.9185	20
								35.655	0.873199			35.655	35
								66.2815	0.0387755			66.2815	10
								38.3197	0.08285			38.3197	2
								42.53	0.0341369			42.53	4
								61.5089	9.30238			61.5089	57
								60.2378	12.8545			60.2378	79
								62.2303	13.1499			62.2303	53
								62.1538	4.08918			62.1538	31
								62.2043	23.0742			62.2043	177
								60.2911	34.3492			60.2911	117
								52.2731	0.612929			52.2731	15
								35.9149	10.8919			35.9149	13
								27.3861	0.867227			27.3861	38
								50.5083	7.62792			50.5083	89
								66.4724	0.0765807			66.4724	5
								35.1419	1.41578			35.1419	12
								50.5939	5.30251			50.5939	74
								4.08583	0.0564261			4.08583	5
								37.0143	0.0058751			37.0143	1
								28.2138	7.22174			28.2138	65
								14.5103	1.21239			14.5103	14
								2.8702	16.6556			2.8702	11
								22.57	16.9658			22.57	50
								50.88	0.147988			50.88	13
								76.91	0.00346296			76.91	2
								34.7181	2.37667			34.7181	26
								37.0194	0.349277			37.0194	12
								35.103	0.960897			35.103	71
								34.428	14.1581			34.428	91
								35.091	4.4506			35.091	42
								35.091	4.4506			35.091	42
								30.9014	0.341581			30.9014	17
								66.2823	0.139431			66.2823	10
								40.0573	0.669209			40.0573	8
								66.2823	0.255003			66.2823	10
								66.3686	0.779122			66.3686	3
								40.0511	0.163444			40.0511	11
								66.2823	0.303277			66.2823	6
								66.2822	0.214008			66.2822	4
								40.0504	0.105952			40.0504	6
								66.3678	1.83291			66.3678	4
								40.0553	1.91985			40.0553	16
								66.3677	0.00720432			66.3677	3
								66.3677	0.0151117			66.3677	3
								66.3681	2.962			66.3681	5
								66.3677	0.345479			66.3677	7
								66.3677	0.537153			66.3677	4
								46.405	0.444835			46.405	15
								66.3679	0.388672			66.3679	4
								66.369	0.00776949			66.369	2
								66.3678	0.798054			66.3678	4
								54.1543	4.04745			54.1543	37
								42.8223	0.0546277			42.8223	20
								51.6511	11.4598			51.6511	24
								53.1595	10.7125			53.1595	42
								54.3333	2.45909			54.3333	45
								34.4036	1.87209			34.4036	50
								60.7531	10.1115			60.7531	48
								60.7531	10.1116			60.7531	48
								38.3201	65.1647			38.3201	5
								33.6174	0.675712			33.6174	31
								21.9328	31.9375			21.9328	10
								62.605	12.5947			62.605	20
								29.3667	3.61624			29.3667	16
								54.3333	5.33222			54.3333	76
								34.2165	1.2275			34.2165	35
								37.4653	44.7185			37.4653	32
								20.2715	0.605958			20.2715	12
								13.5165	3.97997			13.5165	34
								13.5456	0.848818			13.5456	20
								23.7323	10.6917			23.7323	13
								23.7323	24.2411			23.7323	23
								23.7323	27.7648			23.7323	10
[truncated: 19,759 more rows]

## Sheet: Fig.3
Fig.3a	Coord 1	Coord 2		Fig.3b	Land cover type	log Halving distance		Fig.3c	Turnover	Cropland	Urban	Aquatic	Desert	Forest	Grassland	Mangrove	Shrubland	Tundra	Wetland	Woodland		Fig.3d		Global	Forest	Grassland	Cropland	Aquatic	Desert	Woodland	Shrubland	Tundra	Wetland	Urban	Mangrove
[truncated: 4,396 more rows]

[truncated: 2 more sheets: Fig.4, Fig.5]
